# Supplementary material for: Inferring protein domains associated with drug side effects based on drug-target interaction network
Source: BMC Syst Biol. 2013 Dec 13;7(Suppl 6):S18. doi: 10.1186/1752-0509-7-S6-S18 (PMC4029543; doi:10.1186/1752-0509-7-S6-S18)
Supplement: Additional file 1 — Extracted side effects and protein domains of L1LOG. [file 1752-0509-7-S6-S18-S1.xls]

## Sheet: Sheet1
Rank	Weight	Side effect	Protein domain ID	Protein domain definition
1	330	anaphylaxis	PF13558	SbcCD_C (Putative exonuclease SbcCD, C subunit)
2	330	tardive dyskinesia	PF10320	7TM_GPCR_Srsx (Serpentine type 7TM GPCR chemoreceptor Srsx)
3	330	labyrinthitis	PF10316	7TM_GPCR_Srbc (Serpentine type 7TM GPCR chemoreceptor Srbc )
4	330	shortness of breath	PF02898	NO_synthase (Nitric oxide synthase, oxygenase domain)
5	330	priapism	PF10324	7TM_GPCR_Srw (Serpentine type 7TM GPCR chemoreceptor Srw)
6	330	nasal congestion	PF10324	7TM_GPCR_Srw (Serpentine type 7TM GPCR chemoreceptor Srw)
7	330	nasal congestion	PF10316	7TM_GPCR_Srbc (Serpentine type 7TM GPCR chemoreceptor Srbc )
8	330	weakness	PF10324	7TM_GPCR_Srw (Serpentine type 7TM GPCR chemoreceptor Srw)
9	327.134	burning sensation	PF10316	7TM_GPCR_Srbc (Serpentine type 7TM GPCR chemoreceptor Srbc )
10	326.736	glycosuria	PF00191	Annexin (Annexin)
11	325.315	shortness of breath	PF10324	7TM_GPCR_Srw (Serpentine type 7TM GPCR chemoreceptor Srw)
12	324.446	shortness of breath	PF02931	Neur_chan_LBD (Neurotransmitter-gated ion-channel ligand binding domain)
13	320	anaphylaxis	PF00060	Lig_chan (Ligand-gated ion channel)
14	292.038	hypoventilation	PF02898	NO_synthase (Nitric oxide synthase, oxygenase domain)
15	281.043	hypoventilation	PF02931	Neur_chan_LBD (Neurotransmitter-gated ion-channel ligand binding domain)
16	279.974	ptosis	PF10324	7TM_GPCR_Srw (Serpentine type 7TM GPCR chemoreceptor Srw)
17	266.02	torticollis	PF10316	7TM_GPCR_Srbc (Serpentine type 7TM GPCR chemoreceptor Srbc )
18	251.774	hyperuricemia	PF08377	MAP2_projctn (MAP2/Tau projection domain)
19	244.49	increased salivation	PF02931	Neur_chan_LBD (Neurotransmitter-gated ion-channel ligand binding domain)
20	239.287	gallbladder disease	PF14396	CFTR_R (Cystic fibrosis TM conductance regulator (CFTR), regulator domain)
21	235.631	ventricular fibrillation	PF00230	MIP (Major intrinsic protein)
22	232.983	respiratory arrest	PF02898	NO_synthase (Nitric oxide synthase, oxygenase domain)
23	232.594	mental depression	PF10324	7TM_GPCR_Srw (Serpentine type 7TM GPCR chemoreceptor Srw)
24	229.942	increased salivation	PF02898	NO_synthase (Nitric oxide synthase, oxygenase domain)
25	228.235	respiratory arrest	PF02931	Neur_chan_LBD (Neurotransmitter-gated ion-channel ligand binding domain)
26	225.744	testicular swelling	PF10316	7TM_GPCR_Srbc (Serpentine type 7TM GPCR chemoreceptor Srbc )
27	221.801	drug dependence	PF02931	Neur_chan_LBD (Neurotransmitter-gated ion-channel ligand binding domain)
28	217.408	lymphoma	PF11838	ERAP1_C (ERAP1-like C-terminal domain)
29	216.334	mental depression	PF10320	7TM_GPCR_Srsx (Serpentine type 7TM GPCR chemoreceptor Srsx)
30	214.662	respiratory arrest	PF00999	Na_H_Exchanger (Sodium/hydrogen exchanger family)
31	212.045	gynecomastia	PF14396	CFTR_R (Cystic fibrosis TM conductance regulator (CFTR), regulator domain)
32	210.126	bigeminy	PF07884	VKOR (Vitamin K epoxide reductase family)
33	205.355	elevated liver function tests	PF08736	FA (FERM adjacent (FA))
34	204.418	blindness	PF02898	NO_synthase (Nitric oxide synthase, oxygenase domain)
35	202.976	multifocal atrial tachycardia	PF10316	7TM_GPCR_Srbc (Serpentine type 7TM GPCR chemoreceptor Srbc )
36	202.438	hematemesis	PF03062	MBOAT (MBOAT, membrane-bound O-acyltransferase family)
37	202.2	drug dependence	PF02898	NO_synthase (Nitric oxide synthase, oxygenase domain)
38	201.328	als	PF10316	7TM_GPCR_Srbc (Serpentine type 7TM GPCR chemoreceptor Srbc )
39	197.018	blindness	PF00458	WHEP-TRS (WHEP-TRS domain)
40	193.698	proctitis	PF02898	NO_synthase (Nitric oxide synthase, oxygenase domain)
41	192.704	proctitis	PF02931	Neur_chan_LBD (Neurotransmitter-gated ion-channel ligand binding domain)
42	189.88	blindness	PF02931	Neur_chan_LBD (Neurotransmitter-gated ion-channel ligand binding domain)
43	171.477	pulmonary hypertension	PF00206	Lyase_1 (Lyase)
44	171.477	aseptic meningitis	PF00230	MIP (Major intrinsic protein)
45	171.153	gangrene	PF10316	7TM_GPCR_Srbc (Serpentine type 7TM GPCR chemoreceptor Srbc )
46	170.75	porphyria cutanea tarda	PF00999	Na_H_Exchanger (Sodium/hydrogen exchanger family)
47	170.649	blepharoconjunctivitis	PF10324	7TM_GPCR_Srw (Serpentine type 7TM GPCR chemoreceptor Srw)
48	168.385	arterial insufficiency	PF10316	7TM_GPCR_Srbc (Serpentine type 7TM GPCR chemoreceptor Srbc )
49	167.716	shoulder pain	PF10324	7TM_GPCR_Srw (Serpentine type 7TM GPCR chemoreceptor Srw)
50	163.036	Eye Abnormality	PF10316	7TM_GPCR_Srbc (Serpentine type 7TM GPCR chemoreceptor Srbc )
51	159.241	papilledema	PF00102	Y_phosphatase (Protein-tyrosine phosphatase)
52	158.912	uveitis	PF10324	7TM_GPCR_Srw (Serpentine type 7TM GPCR chemoreceptor Srw)
53	157.69	testicular swelling	PF00206	Lyase_1 (Lyase)
54	156.395	paronychia	PF14396	CFTR_R (Cystic fibrosis TM conductance regulator (CFTR), regulator domain)
55	155.58	blindness	PF00264	Tyrosinase (Common central domain of tyrosinase)
56	151.991	stuttering	PF10316	7TM_GPCR_Srbc (Serpentine type 7TM GPCR chemoreceptor Srbc )
57	148.752	papilledema	PF00104	Hormone_recep (Ligand-binding domain of nuclear hormone receptor)
58	145.344	glycosuria	PF08377	MAP2_projctn (MAP2/Tau projection domain)
59	145.124	iritis	PF10324	7TM_GPCR_Srw (Serpentine type 7TM GPCR chemoreceptor Srw)
60	145.079	vaginal discharge	PF00061	Lipocalin (Lipocalin / cytosolic fatty-acid binding protein family)
61	143.476	memory loss	PF11838	ERAP1_C (ERAP1-like C-terminal domain)
62	141.938	meningismus	PF11838	ERAP1_C (ERAP1-like C-terminal domain)
63	140.108	myopia	PF07992	Pyr_redox_2 (Pyridine nucleotide-disulphide oxidoreductase)
64	138.784	ESR increased	PF00230	MIP (Major intrinsic protein)
65	134.384	contracture	PF10324	7TM_GPCR_Srw (Serpentine type 7TM GPCR chemoreceptor Srw)
66	134.297	prostatism	PF14396	CFTR_R (Cystic fibrosis TM conductance regulator (CFTR), regulator domain)
67	131.393	cervical erosion	PF14396	CFTR_R (Cystic fibrosis TM conductance regulator (CFTR), regulator domain)
68	131.196	eye redness	PF10316	7TM_GPCR_Srbc (Serpentine type 7TM GPCR chemoreceptor Srbc )
69	131.099	chest pain substernal	PF10324	7TM_GPCR_Srw (Serpentine type 7TM GPCR chemoreceptor Srw)
70	130.606	hearing loss	PF03062	MBOAT (MBOAT, membrane-bound O-acyltransferase family)
71	130.223	pulmonary edema	PF01597	GCV_H (Glycine cleavage H-protein)
72	127.15	hyperprolactinemia	PF07992	Pyr_redox_2 (Pyridine nucleotide-disulphide oxidoreductase)
73	126.177	neuritis	PF12847	Methyltransf_18 (Methyltransferase domain)
74	126.144	allergic reaction	PF00170	bZIP_1 (bZIP transcription factor)
75	124.604	enterocolitis	PF00230	MIP (Major intrinsic protein)
76	123.334	urinary hesitancy	PF10140	YukC (WXG100 protein secretion system (Wss), protein YukC)
77	122.268	polymyalgia rheumatica	PF10324	7TM_GPCR_Srw (Serpentine type 7TM GPCR chemoreceptor Srw)
78	121.607	pulmonary edema	PF00612	IQ (IQ calmodulin-binding motif)
79	120.682	paralytic ileus	PF14396	CFTR_R (Cystic fibrosis TM conductance regulator (CFTR), regulator domain)
80	119.942	COPD	PF08736	FA (FERM adjacent (FA))
81	117.372	eustachian tube dysfunction	PF10316	7TM_GPCR_Srbc (Serpentine type 7TM GPCR chemoreceptor Srbc )
82	117.105	vasculitis	PF00191	Annexin (Annexin)
83	116.105	sneezing	PF02898	NO_synthase (Nitric oxide synthase, oxygenase domain)
84	115.825	anaphylaxis	PF08491	SE (Squalene epoxidase)
85	114.674	respiratory arrest	PF10582	Connexin_CCC (Gap junction channel protein cysteine-rich domain)
86	113.48	anaphylaxis	PF00989	PAS (PAS fold)
87	112.992	priapism	PF10316	7TM_GPCR_Srbc (Serpentine type 7TM GPCR chemoreceptor Srbc )
88	112.071	eyelid disorder	PF10316	7TM_GPCR_Srbc (Serpentine type 7TM GPCR chemoreceptor Srbc )
89	112.044	contact dermatitis	PF08477	Miro (Miro-like protein)
90	110.123	patent ductus arteriosus	PF10316	7TM_GPCR_Srbc (Serpentine type 7TM GPCR chemoreceptor Srbc )
91	109.529	varicella	PF10316	7TM_GPCR_Srbc (Serpentine type 7TM GPCR chemoreceptor Srbc )
92	107.384	shoulder pain	PF00071	Ras (Ras family)
93	106.985	blindness	PF00206	Lyase_1 (Lyase)
94	106.8	malignant hyperthermia	PF02898	NO_synthase (Nitric oxide synthase, oxygenase domain)
95	106.07	seizure frequency	PF14396	CFTR_R (Cystic fibrosis TM conductance regulator (CFTR), regulator domain)
96	105.456	bigeminy	PF00999	Na_H_Exchanger (Sodium/hydrogen exchanger family)
97	105.075	hypopituitarism	PF13476	AAA_23 (AAA domain)
98	104.637	azotemia	PF00854	PTR2 (POT family)
99	103.766	ischemic colitis	PF10316	7TM_GPCR_Srbc (Serpentine type 7TM GPCR chemoreceptor Srbc )
100	103.761	malignant hyperthermia	PF02931	Neur_chan_LBD (Neurotransmitter-gated ion-channel ligand binding domain)
101	102.308	regurgitation	PF10320	7TM_GPCR_Srsx (Serpentine type 7TM GPCR chemoreceptor Srsx)
102	101.9	liver function tests abnormal	PF01731	Arylesterase (Arylesterase)
103	101.878	liver function tests abnormal	PF00497	SBP_bac_3 (Bacterial extracellular solute-binding proteins, family 3)
104	100.786	shortness of breath	PF10320	7TM_GPCR_Srsx (Serpentine type 7TM GPCR chemoreceptor Srsx)
105	100.631	seasonal allergic rhinitis	PF10324	7TM_GPCR_Srw (Serpentine type 7TM GPCR chemoreceptor Srw)
106	100.059	leukemia	PF09445	Methyltransf_15 (RNA cap guanine-N2 methyltransferase)
107	99.4398	corneal disorders	PF14396	CFTR_R (Cystic fibrosis TM conductance regulator (CFTR), regulator domain)
108	99.1355	leukemia	PF00230	MIP (Major intrinsic protein)
109	98.1008	enterocolitis	PF10316	7TM_GPCR_Srbc (Serpentine type 7TM GPCR chemoreceptor Srbc )
110	98.0912	bipolar disorder	PF14396	CFTR_R (Cystic fibrosis TM conductance regulator (CFTR), regulator domain)
111	96.2208	hepatic encephalopathy	PF00854	PTR2 (POT family)
112	95.9706	sialadenitis	PF00191	Annexin (Annexin)
113	95.9285	respiratory arrest	PF00059	Lectin_C (Lectin C-type domain)
114	95.846	urinary hesitancy	PF00061	Lipocalin (Lipocalin / cytosolic fatty-acid binding protein family)
115	95.6101	microcytic anemia	PF07992	Pyr_redox_2 (Pyridine nucleotide-disulphide oxidoreductase)
116	95.1017	facial paralysis	PF07884	VKOR (Vitamin K epoxide reductase family)
117	93.2818	plantar fasciitis	PF10316	7TM_GPCR_Srbc (Serpentine type 7TM GPCR chemoreceptor Srbc )
118	92.8412	orthostasis	PF10324	7TM_GPCR_Srw (Serpentine type 7TM GPCR chemoreceptor Srw)
119	92.8105	pulmonary hypertension	PF00047	ig (Immunoglobulin domain)
120	91.9672	deep vein thrombosis	PF14396	CFTR_R (Cystic fibrosis TM conductance regulator (CFTR), regulator domain)
121	91.962	Gastrointestinal Obstruction	PF14396	CFTR_R (Cystic fibrosis TM conductance regulator (CFTR), regulator domain)
122	91.8605	urinary hesitancy	PF10582	Connexin_CCC (Gap junction channel protein cysteine-rich domain)
123	90.8773	hyperprolactinemia	PF10320	7TM_GPCR_Srsx (Serpentine type 7TM GPCR chemoreceptor Srsx)
124	89.7144	uterine fibroids	PF10324	7TM_GPCR_Srw (Serpentine type 7TM GPCR chemoreceptor Srw)
125	88.0354	arachnoiditis	PF00206	Lyase_1 (Lyase)
126	87.9249	urinary hesitancy	PF00490	ALAD (Delta-aminolevulinic acid dehydratase)
127	86.8132	urinary hesitancy	PF00059	Lectin_C (Lectin C-type domain)
128	86.7769	pleuritic pain	PF10320	7TM_GPCR_Srsx (Serpentine type 7TM GPCR chemoreceptor Srsx)
129	86.1258	miliaria	PF00061	Lipocalin (Lipocalin / cytosolic fatty-acid binding protein family)
130	85.0207	polymyositis	PF10316	7TM_GPCR_Srbc (Serpentine type 7TM GPCR chemoreceptor Srbc )
131	84.8998	hair disorder	PF10324	7TM_GPCR_Srw (Serpentine type 7TM GPCR chemoreceptor Srw)
132	84.3517	acute psychosis	PF11838	ERAP1_C (ERAP1-like C-terminal domain)
133	84.2092	respiratory arrest	PF00490	ALAD (Delta-aminolevulinic acid dehydratase)
134	84.2022	eye redness	PF00206	Lyase_1 (Lyase)
135	83.7044	methemoglobinemia	PF00170	bZIP_1 (bZIP transcription factor)
136	82.2683	blindness	PF01488	Shikimate_DH (Shikimate / quinate 5-dehydrogenase)
137	81.9864	testicular atrophy	PF10324	7TM_GPCR_Srw (Serpentine type 7TM GPCR chemoreceptor Srw)
138	81.8273	ptosis	PF00206	Lyase_1 (Lyase)
139	80.8986	corneal ulcer	PF00071	Ras (Ras family)
140	80.1361	uremia	PF00104	Hormone_recep (Ligand-binding domain of nuclear hormone receptor)
141	79.9277	bundle branch block	PF07884	VKOR (Vitamin K epoxide reductase family)
142	79.6304	balanitis	PF10320	7TM_GPCR_Srsx (Serpentine type 7TM GPCR chemoreceptor Srsx)
143	79.3155	COPD	PF00191	Annexin (Annexin)
144	79.2196	pseudomembranous colitis	PF00850	Hist_deacetyl (Histone deacetylase domain)
145	78.5229	congestive heart failure	PF12549	TOH_N (Tyrosine hydroxylase N terminal )
146	78.4626	Parkinson	PF10320	7TM_GPCR_Srsx (Serpentine type 7TM GPCR chemoreceptor Srsx)
147	78.1464	sneezing	PF02931	Neur_chan_LBD (Neurotransmitter-gated ion-channel ligand binding domain)
148	78.1283	AV block first degree	PF10324	7TM_GPCR_Srw (Serpentine type 7TM GPCR chemoreceptor Srw)
149	76.9794	hyperphagia	PF10324	7TM_GPCR_Srw (Serpentine type 7TM GPCR chemoreceptor Srw)
150	76.8577	bradycardia	PF10324	7TM_GPCR_Srw (Serpentine type 7TM GPCR chemoreceptor Srw)
151	75.7839	respiratory alkalosis	PF10324	7TM_GPCR_Srw (Serpentine type 7TM GPCR chemoreceptor Srw)
152	75.362	petit mal	PF10316	7TM_GPCR_Srbc (Serpentine type 7TM GPCR chemoreceptor Srbc )
153	75.131	corneal opacity	PF10324	7TM_GPCR_Srw (Serpentine type 7TM GPCR chemoreceptor Srw)
154	74.9419	anaphylaxis	PF05790	C2-set (Immunoglobulin C2-set domain)
155	74.9078	megaloblastic anemia	PF00854	PTR2 (POT family)
156	74.0206	mental depression	PF10316	7TM_GPCR_Srbc (Serpentine type 7TM GPCR chemoreceptor Srbc )
157	73.9745	suicide attempt	PF00175	NAD_binding_1 (Oxidoreductase NAD-binding domain )
158	73.8051	choking	PF00999	Na_H_Exchanger (Sodium/hydrogen exchanger family)
159	71.9669	choking	PF00191	Annexin (Annexin)
160	71.51	autonomic instability	PF10324	7TM_GPCR_Srw (Serpentine type 7TM GPCR chemoreceptor Srw)
161	71.4153	hypercarbia	PF10324	7TM_GPCR_Srw (Serpentine type 7TM GPCR chemoreceptor Srw)
162	70.482	labyrinthitis	PF10140	YukC (WXG100 protein secretion system (Wss), protein YukC)
163	70.18	bleeding diathesis	PF03062	MBOAT (MBOAT, membrane-bound O-acyltransferase family)
164	70.1465	oral pain	PF00230	MIP (Major intrinsic protein)
165	70.106	alcohol abuse	PF00061	Lipocalin (Lipocalin / cytosolic fatty-acid binding protein family)
166	69.9314	multifocal atrial tachycardia	PF00230	MIP (Major intrinsic protein)
167	69.1525	blindness	PF00059	Lectin_C (Lectin C-type domain)
168	68.9181	liver function tests abnormal	PF12549	TOH_N (Tyrosine hydroxylase N terminal )
169	68.6058	acute pulmonary edema	PF10320	7TM_GPCR_Srsx (Serpentine type 7TM GPCR chemoreceptor Srsx)
170	67.5842	hyperparathyroidism	PF00151	Lipase (Lipase)
171	67.2867	blindness	PF00490	ALAD (Delta-aminolevulinic acid dehydratase)
172	66.6872	seasonal allergic rhinitis	PF00206	Lyase_1 (Lyase)
173	66.6052	anaphylaxis	PF00170	bZIP_1 (bZIP transcription factor)
174	66.5547	IHSS	PF07992	Pyr_redox_2 (Pyridine nucleotide-disulphide oxidoreductase)
175	66.1906	electrolyte imbalance	PF03477	ATP-cone (ATP cone domain)
176	65.9537	dysesthesia	PF14396	CFTR_R (Cystic fibrosis TM conductance regulator (CFTR), regulator domain)
177	65.0045	Infectious Diseases	PF10316	7TM_GPCR_Srbc (Serpentine type 7TM GPCR chemoreceptor Srbc )
178	64.9868	malignant hyperthermia	PF10140	YukC (WXG100 protein secretion system (Wss), protein YukC)
179	64.9318	eyelid disorder	PF00230	MIP (Major intrinsic protein)
180	64.9107	generalized pain	PF00061	Lipocalin (Lipocalin / cytosolic fatty-acid binding protein family)
181	64.8676	blindness	PF10582	Connexin_CCC (Gap junction channel protein cysteine-rich domain)
182	64.3237	renal colic	PF09445	Methyltransf_15 (RNA cap guanine-N2 methyltransferase)
183	64.3216	blindness	PF08442	ATP-grasp_2 (ATP-grasp domain)
184	63.8958	tenosynovitis	PF00362	Integrin_beta (Integrin, beta chain)
185	63.033	psychomotor retardation	PF02931	Neur_chan_LBD (Neurotransmitter-gated ion-channel ligand binding domain)
186	62.518	Ejaculation Premature	PF13516	LRR_6 (Leucine Rich repeat)
187	62.4485	Pedal Edema	PF10324	7TM_GPCR_Srw (Serpentine type 7TM GPCR chemoreceptor Srw)
188	62.1726	retinal artery occlusion	PF00230	MIP (Major intrinsic protein)
189	62.1243	chronic schizophrenic	PF10316	7TM_GPCR_Srbc (Serpentine type 7TM GPCR chemoreceptor Srbc )
190	61.8797	diabetic neuropathy	PF10316	7TM_GPCR_Srbc (Serpentine type 7TM GPCR chemoreceptor Srbc )
191	61.8057	uveitis	PF10320	7TM_GPCR_Srsx (Serpentine type 7TM GPCR chemoreceptor Srsx)
192	61.4419	electrolyte imbalance	PF00206	Lyase_1 (Lyase)
193	61.1131	nerve palsy	PF10320	7TM_GPCR_Srsx (Serpentine type 7TM GPCR chemoreceptor Srsx)
194	60.7781	eosinophilic pneumonia	PF03062	MBOAT (MBOAT, membrane-bound O-acyltransferase family)
195	60.3583	respiratory arrest	PF00625	Guanylate_kin (Guanylate kinase)
196	60.1404	uremia	PF00102	Y_phosphatase (Protein-tyrosine phosphatase)
197	60.0287	blindness	PF05893	LuxC (Acyl-CoA reductase (LuxC))
198	59.7961	tenosynovitis	PF03530	SK_channel (Calcium-activated SK potassium channel)
199	59.3681	hepatic necrosis	PF09040	H-K_ATPase_N (Gastric H+/K+-ATPase, N terminal domain)
200	59.3572	vascular headache	PF10316	7TM_GPCR_Srbc (Serpentine type 7TM GPCR chemoreceptor Srbc )
201	59.3205	Masculinization	PF00999	Na_H_Exchanger (Sodium/hydrogen exchanger family)
202	59.1806	oral pain	PF10324	7TM_GPCR_Srw (Serpentine type 7TM GPCR chemoreceptor Srw)
203	58.9164	anaphylaxis	PF02655	ATP-grasp_3 (ATP-grasp domain)
204	58.5205	anaphylaxis	PF03383	Serpentine_r_xa (Caenorhabditis serpentine receptor-like protein, class xa)
205	58.5017	asthenopia	PF00191	Annexin (Annexin)
206	58.2801	blindness	PF00199	Catalase (Catalase)
207	57.3313	retinal detachment	PF10140	YukC (WXG100 protein secretion system (Wss), protein YukC)
208	57.0789	mental depression	PF00206	Lyase_1 (Lyase)
209	56.609	electrolyte imbalance	PF00458	WHEP-TRS (WHEP-TRS domain)
210	56.5594	myocardial ischemia	PF12549	TOH_N (Tyrosine hydroxylase N terminal )
211	56.1187	leukoplakia of mouth	PF10316	7TM_GPCR_Srbc (Serpentine type 7TM GPCR chemoreceptor Srbc )
212	55.8892	retinal detachment	PF02931	Neur_chan_LBD (Neurotransmitter-gated ion-channel ligand binding domain)
213	55.1594	hypercarbia	PF00061	Lipocalin (Lipocalin / cytosolic fatty-acid binding protein family)
214	54.6787	electrolyte imbalance	PF00264	Tyrosinase (Common central domain of tyrosinase)
215	54.6118	retinal detachment	PF02898	NO_synthase (Nitric oxide synthase, oxygenase domain)
216	54.4051	pigmentary retinopathy	PF10320	7TM_GPCR_Srsx (Serpentine type 7TM GPCR chemoreceptor Srsx)
217	54.2098	Raynauds	PF10316	7TM_GPCR_Srbc (Serpentine type 7TM GPCR chemoreceptor Srbc )
218	53.6935	ectopic beats	PF10324	7TM_GPCR_Srw (Serpentine type 7TM GPCR chemoreceptor Srw)
219	53.2757	psychomotor retardation	PF02898	NO_synthase (Nitric oxide synthase, oxygenase domain)
220	52.5218	blindness	PF03477	ATP-cone (ATP cone domain)
221	52.3586	oral lesion	PF10316	7TM_GPCR_Srbc (Serpentine type 7TM GPCR chemoreceptor Srbc )
222	52.0356	Narcolepsy	PF10324	7TM_GPCR_Srw (Serpentine type 7TM GPCR chemoreceptor Srw)
223	51.7403	tetany	PF06966	DUF1295 (Protein of unknown function (DUF1295))
224	51.4814	malignant hyperthermia	PF00490	ALAD (Delta-aminolevulinic acid dehydratase)
225	51.3063	petechiae	PF02222	ATP-grasp (ATP-grasp domain)
226	51.2348	hyperprolactinemia	PF08447	PAS_3 (PAS fold)
227	50.8279	malignant hyperthermia	PF00059	Lectin_C (Lectin C-type domain)
228	49.9279	glycosuria	PF03491	5HT_transporter (Serotonin (5-HT) neurotransmitter transporter, N-terminus)
229	49.3219	drug withdrawal	PF10324	7TM_GPCR_Srw (Serpentine type 7TM GPCR chemoreceptor Srw)
230	49.1502	ESR increased	PF00227	Proteasome (Proteasome subunit)
231	49.0829	heartburn	PF02931	Neur_chan_LBD (Neurotransmitter-gated ion-channel ligand binding domain)
232	49.0803	chronic hepatitis	PF10324	7TM_GPCR_Srw (Serpentine type 7TM GPCR chemoreceptor Srw)
233	48.8494	facial paralysis	PF08450	SGL (SMP-30/Gluconolaconase/LRE-like region)
234	48.7398	petechiae	PF03491	5HT_transporter (Serotonin (5-HT) neurotransmitter transporter, N-terminus)
235	48.6449	hepatic coma	PF00206	Lyase_1 (Lyase)
236	48.4536	bigeminy	PF00620	RhoGAP (RhoGAP domain)
237	48.129	sneezing	PF00233	PDEase_I (3'5'-cyclic nucleotide phosphodiesterase)
238	48.1082	tetany	PF08447	PAS_3 (PAS fold)
239	48.0767	glycosuria	PF02222	ATP-grasp (ATP-grasp domain)
240	48.0116	drug withdrawal	PF10562	CaM_bdg_C0 (Calmodulin-binding domain C0 of NMDA receptor NR1 subunit)
241	47.538	meningitis	PF03062	MBOAT (MBOAT, membrane-bound O-acyltransferase family)
242	47.5348	generalized pain	PF00071	Ras (Ras family)
243	47.5153	elevated serum cholesterol	PF00102	Y_phosphatase (Protein-tyrosine phosphatase)
244	47.3542	optic neuritis	PF00199	Catalase (Catalase)
245	47.3304	sialadenitis	PF08377	MAP2_projctn (MAP2/Tau projection domain)
246	46.9783	fasciitis	PF03062	MBOAT (MBOAT, membrane-bound O-acyltransferase family)
247	46.7293	sleep apnea	PF02898	NO_synthase (Nitric oxide synthase, oxygenase domain)
248	46.4795	streptococcal pharyngitis	PF00206	Lyase_1 (Lyase)
249	46.3967	pulmonary hypertension	PF00102	Y_phosphatase (Protein-tyrosine phosphatase)
250	46.0313	bundle branch block right	PF00206	Lyase_1 (Lyase)
251	45.727	night blindness	PF00206	Lyase_1 (Lyase)
252	45.6401	malignant hyperthermia	PF10582	Connexin_CCC (Gap junction channel protein cysteine-rich domain)
253	45.5899	pituitary adenomas	PF13304	AAA_21 (AAA domain)
254	45.5314	myelitis	PF10316	7TM_GPCR_Srbc (Serpentine type 7TM GPCR chemoreceptor Srbc )
255	44.6506	choking	PF08377	MAP2_projctn (MAP2/Tau projection domain)
256	44.5435	dyspnea on exertion	PF10324	7TM_GPCR_Srw (Serpentine type 7TM GPCR chemoreceptor Srw)
257	44.2235	tracheobronchitis	PF10316	7TM_GPCR_Srbc (Serpentine type 7TM GPCR chemoreceptor Srbc )
258	43.8072	lymphangitis	PF08239	SH3_3 (Bacterial SH3 domain)
259	43.0695	corneal opacity	PF10320	7TM_GPCR_Srsx (Serpentine type 7TM GPCR chemoreceptor Srsx)
260	43.0064	bigeminy	PF12047	DNMT1-RFD (Cytosine specific DNA methyltransferase replication foci domain)
261	42.8012	anaphylaxis	PF13458	Peripla_BP_6 (Periplasmic binding protein)
262	42.7417	pulmonary hypertension	PF01935	DUF87 (Domain of unknown function DUF87)
263	42.4258	sleep apnea	PF02931	Neur_chan_LBD (Neurotransmitter-gated ion-channel ligand binding domain)
264	42.4139	pulmonary hypertension	PF00104	Hormone_recep (Ligand-binding domain of nuclear hormone receptor)
265	42.3764	wound dehiscence	PF13450	NAD_binding_8 (NAD(P)-binding Rossmann-like domain)
266	42.0057	blindness	PF13191	AAA_16 (AAA ATPase domain)
267	41.6721	lung cancer	PF10324	7TM_GPCR_Srw (Serpentine type 7TM GPCR chemoreceptor Srw)
268	41.4736	elevated serum cholesterol	PF00104	Hormone_recep (Ligand-binding domain of nuclear hormone receptor)
269	41.1178	allergic reaction	PF13558	SbcCD_C (Putative exonuclease SbcCD, C subunit)
270	41.0937	methemoglobinemia	PF00041	fn3 (Fibronectin type III domain)
271	40.9997	megaloblastic anemia	PF00175	NAD_binding_1 (Oxidoreductase NAD-binding domain )
272	40.9247	blindness	PF10562	CaM_bdg_C0 (Calmodulin-binding domain C0 of NMDA receptor NR1 subunit)
273	40.7394	periodontitis	PF10316	7TM_GPCR_Srbc (Serpentine type 7TM GPCR chemoreceptor Srbc )
274	40.6219	gangrene	PF10140	YukC (WXG100 protein secretion system (Wss), protein YukC)
275	40.4217	sarcoidosis	PF10316	7TM_GPCR_Srbc (Serpentine type 7TM GPCR chemoreceptor Srbc )
276	40.0497	blindness	PF01596	Methyltransf_3 (O-methyltransferase)
277	39.7417	malignant hyperthermia	PF02196	RBD (Raf-like Ras-binding domain)
278	39.414	vasovagal reaction	PF10320	7TM_GPCR_Srsx (Serpentine type 7TM GPCR chemoreceptor Srsx)
279	39.0129	hepatic necrosis	PF00266	Aminotran_5 (Aminotransferase class-V)
280	39.0093	anaphylaxis	PF01266	DAO (FAD dependent oxidoreductase)
281	38.976	mixed connective tissue disease	PF00102	Y_phosphatase (Protein-tyrosine phosphatase)
282	38.9191	parotitis	PF10140	YukC (WXG100 protein secretion system (Wss), protein YukC)
283	38.6607	osteoarthritis	PF00341	PDGF (PDGF/VEGF domain)
284	37.7397	red cell aplasia	PF06508	QueC (Queuosine biosynthesis protein QueC)
285	37.0696	cerebral embolism	PF08674	AChE_tetra (Acetylcholinesterase tetramerisation domain)
286	36.9467	nystagmus	PF11838	ERAP1_C (ERAP1-like C-terminal domain)
287	36.8081	colic	PF10140	YukC (WXG100 protein secretion system (Wss), protein YukC)
288	36.7343	COPD	PF02161	Prog_receptor (Progesterone receptor)
289	36.5599	coated tongue	PF10140	YukC (WXG100 protein secretion system (Wss), protein YukC)
290	36.5597	hepatic necrosis	PF00145	DNA_methylase (C-5 cytosine-specific DNA methylase)
291	36.2648	polydipsia	PF08377	MAP2_projctn (MAP2/Tau projection domain)
292	36.1052	hepatic necrosis	PF02803	Thiolase_C (Thiolase, C-terminal domain)
293	36.0888	eosinophilia	PF10140	YukC (WXG100 protein secretion system (Wss), protein YukC)
294	35.9914	sneezing	PF00266	Aminotran_5 (Aminotransferase class-V)
295	35.8112	Acute appendicitis	PF00104	Hormone_recep (Ligand-binding domain of nuclear hormone receptor)
296	35.7684	respiratory arrest	PF02803	Thiolase_C (Thiolase, C-terminal domain)
297	35.3726	respiratory arrest	PF00145	DNA_methylase (C-5 cytosine-specific DNA methylase)
298	35.2527	microcytic anemia	PF00191	Annexin (Annexin)
299	35.1933	pelvic inflammatory disease	PF10320	7TM_GPCR_Srsx (Serpentine type 7TM GPCR chemoreceptor Srsx)
300	35.0674	delirium tremens	PF02931	Neur_chan_LBD (Neurotransmitter-gated ion-channel ligand binding domain)
301	34.9358	right heart failure	PF11465	Receptor_2B4 (Natural killer cell receptor 2B4)
302	34.6112	hyperuricemia	PF03491	5HT_transporter (Serotonin (5-HT) neurotransmitter transporter, N-terminus)
303	34.4734	adenitis	PF01590	GAF (GAF domain)
304	33.8949	Masculinization	PF03062	MBOAT (MBOAT, membrane-bound O-acyltransferase family)
305	33.7848	telangiectasia	PF00071	Ras (Ras family)
306	32.692	testicular atrophy	PF02161	Prog_receptor (Progesterone receptor)
307	32.5741	sneezing	PF09040	H-K_ATPase_N (Gastric H+/K+-ATPase, N terminal domain)
308	32.5342	glycosuria	PF00698	Acyl_transf_1 (Acyl transferase domain)
309	32.3173	respiratory arrest	PF10397	ADSL_C (Adenylosuccinate lyase C-terminus)
310	32.2595	hemoglobinuria	PF00079	Serpin (Serpin (serine protease inhibitor))
311	32.1717	acute psychosis	PF10662	PduV-EutP (Ethanolamine utilisation - propanediol utilisation)
312	32.0086	facial paralysis	PF08447	PAS_3 (PAS fold)
313	31.9859	myopia	PF00191	Annexin (Annexin)
314	31.5876	paranoia	PF12698	ABC2_membrane_3 (ABC-2 family transporter protein)
315	31.5211	respiratory arrest	PF03522	KCl_Cotrans_1 (K-Cl Co-transporter type 1 (KCC1))
316	31.4603	drug eruption	PF09040	H-K_ATPase_N (Gastric H+/K+-ATPase, N terminal domain)
317	31.4469	skin carcinoma	PF00489	IL6 (Interleukin-6/G-CSF/MGF family)
318	31.2887	hyperphagia	PF00061	Lipocalin (Lipocalin / cytosolic fatty-acid binding protein family)
319	31.2779	glycosuria	PF00688	TGFb_propeptide (TGF-beta propeptide)
320	31.2634	malignant hyperthermia	PF12698	ABC2_membrane_3 (ABC-2 family transporter protein)
321	31.2369	tenosynovitis	PF00351	Biopterin_H (Biopterin-dependent aromatic amino acid hydroxylase)
322	31.0679	Essential Thrombocythemia	PF00230	MIP (Major intrinsic protein)
323	31.0297	facial pain	PF00104	Hormone_recep (Ligand-binding domain of nuclear hormone receptor)
324	30.8558	arachnoiditis	PF00059	Lectin_C (Lectin C-type domain)
325	30.7796	nephrotic syndrome	PF03062	MBOAT (MBOAT, membrane-bound O-acyltransferase family)
326	30.7388	polyneuritis	PF00170	bZIP_1 (bZIP transcription factor)
327	30.3628	Lymphatic Disorders	PF00059	Lectin_C (Lectin C-type domain)
328	30.354	malignant hyperthermia	PF02803	Thiolase_C (Thiolase, C-terminal domain)
329	30.3402	respiratory arrest	PF02867	Ribonuc_red_lgC (Ribonucleotide reductase, barrel domain)
330	30.3185	malignant hyperthermia	PF00145	DNA_methylase (C-5 cytosine-specific DNA methylase)
331	30.3033	pulmonary hypertension	PF01590	GAF (GAF domain)
332	29.5273	blindness	PF00153	Mito_carr (Mitochondrial carrier protein)
333	29.463	cold intolerance	PF07859	Abhydrolase_3 (alpha/beta hydrolase fold)
334	29.3071	refraction disorder	PF00104	Hormone_recep (Ligand-binding domain of nuclear hormone receptor)
335	29.2531	drug eruption	PF02931	Neur_chan_LBD (Neurotransmitter-gated ion-channel ligand binding domain)
336	29.2412	milia	PF07648	Kazal_2 (Kazal-type serine protease inhibitor domain)
337	29.1352	fasciitis	PF00571	CBS (CBS domain)
338	29.1318	pulmonary hypertension	PF13676	TIR_2 (TIR domain)
339	29.0084	hepatorenal syndrome	PF10324	7TM_GPCR_Srw (Serpentine type 7TM GPCR chemoreceptor Srw)
340	28.9865	multiple pregnancies	PF10324	7TM_GPCR_Srw (Serpentine type 7TM GPCR chemoreceptor Srw)
341	28.693	cryptococcosis	PF11838	ERAP1_C (ERAP1-like C-terminal domain)
342	28.5769	tenosynovitis	PF13365	Trypsin_2 (Trypsin-like peptidase domain)
343	28.3376	orthostasis	PF00061	Lipocalin (Lipocalin / cytosolic fatty-acid binding protein family)
344	28.2373	transient cerebral ischemia	PF00230	MIP (Major intrinsic protein)
345	28.2337	elevated liver enzymes	PF12710	HAD (haloacid dehalogenase-like hydrolase)
346	28.0884	splenomegaly	PF14396	CFTR_R (Cystic fibrosis TM conductance regulator (CFTR), regulator domain)
347	27.8245	pigmentation disorder	PF07648	Kazal_2 (Kazal-type serine protease inhibitor domain)
348	27.8112	glycosuria	PF13237	Fer4_10 (4Fe-4S dicluster domain)
349	27.7699	anisocoria	PF10320	7TM_GPCR_Srsx (Serpentine type 7TM GPCR chemoreceptor Srsx)
350	27.716	Cervical cancer	PF00958	GMP_synt_C (GMP synthase C terminal domain)
351	27.6999	meningismus	PF01023	S_100 (S-100/ICaBP type calcium binding domain)
352	27.3994	trigger finger	PF00061	Lipocalin (Lipocalin / cytosolic fatty-acid binding protein family)
353	27.253	IHSS	PF00999	Na_H_Exchanger (Sodium/hydrogen exchanger family)
354	27.1967	facial pain	PF00102	Y_phosphatase (Protein-tyrosine phosphatase)
355	27.0092	enterocolitis	PF00156	Pribosyltran (Phosphoribosyl transferase domain)
356	26.402	chronic active hepatitis	PF00104	Hormone_recep (Ligand-binding domain of nuclear hormone receptor)
357	26.3428	torticollis	PF10320	7TM_GPCR_Srsx (Serpentine type 7TM GPCR chemoreceptor Srsx)
358	26.2206	hypothermia	PF13237	Fer4_10 (4Fe-4S dicluster domain)
359	26.2194	hepatic encephalopathy	PF09164	VitD-bind_III (Vitamin D binding protein, domain III)
360	26.215	hemophilia	PF00048	IL8 (Small cytokines (intecrine/chemokine), interleukin-8 like)
361	26.1764	refraction disorder	PF00373	FERM_M (FERM central domain)
362	26.1721	hepatic encephalopathy	PF03712	Cu2_monoox_C (Copper type II ascorbate-dependent monooxygenase, C-terminal domain)
363	26.1615	hepatic encephalopathy	PF00996	GDI (GDP dissociation inhibitor)
364	26.1608	easy bruising	PF12369	GnHR_trans (Gonadotropin hormone receptor transmembrane region )
365	26.0924	delirium tremens	PF02898	NO_synthase (Nitric oxide synthase, oxygenase domain)
366	26.0812	optic atrophy	PF10324	7TM_GPCR_Srw (Serpentine type 7TM GPCR chemoreceptor Srw)
367	26.0099	chronic active hepatitis	PF00071	Ras (Ras family)
368	25.9543	paranoia	PF08242	Methyltransf_12 (Methyltransferase domain)
369	25.9284	blepharoptosis	PF10320	7TM_GPCR_Srsx (Serpentine type 7TM GPCR chemoreceptor Srsx)
370	25.7456	appendicitis	PF03486	HI0933_like (HI0933-like protein)
371	25.7089	keratoconjunctivitis sicca	PF00287	Na_K-ATPase (Sodium / potassium ATPase beta chain)
372	25.4677	chronic active hepatitis	PF00102	Y_phosphatase (Protein-tyrosine phosphatase)
373	25.4175	alveolar proteinosis	PF00009	GTP_EFTU (Elongation factor Tu GTP binding domain)
374	25.4095	megaloblastic anemia	PF02931	Neur_chan_LBD (Neurotransmitter-gated ion-channel ligand binding domain)
375	25.3339	glycosuria	PF08242	Methyltransf_12 (Methyltransferase domain)
376	25.2768	mixed connective tissue disease	PF00104	Hormone_recep (Ligand-binding domain of nuclear hormone receptor)
377	25.2706	papilledema	PF11465	Receptor_2B4 (Natural killer cell receptor 2B4)
378	25.258	Falling Down	PF11838	ERAP1_C (ERAP1-like C-terminal domain)
379	25.2333	hypopituitarism	PF12697	Abhydrolase_6 (Alpha/beta hydrolase family)
380	25.0249	renal papillary necrosis	PF03062	MBOAT (MBOAT, membrane-bound O-acyltransferase family)
381	24.9631	HIV infection	PF01179	Cu_amine_oxid (Copper amine oxidase, enzyme domain)
382	24.723	sprue	PF00958	GMP_synt_C (GMP synthase C terminal domain)
383	24.6507	splenomegaly	PF02719	Polysacc_synt_2 (Polysaccharide biosynthesis protein)
384	24.6126	meningismus	PF00755	Carn_acyltransf (Choline/Carnitine o-acyltransferase)
385	24.5936	telangiectasia	PF13676	TIR_2 (TIR domain)
386	24.5015	blindness	PF03104	DNA_pol_B_exo1 (DNA polymerase family B, exonuclease domain)
387	24.2073	oral lesion	PF00071	Ras (Ras family)
388	24.1742	glycosuria	PF00117	GATase (Glutamine amidotransferase class-I)
389	24.157	portal vein thrombosis	PF00061	Lipocalin (Lipocalin / cytosolic fatty-acid binding protein family)
390	24.0474	panic attacks	PF00041	fn3 (Fibronectin type III domain)
391	23.884	artery occlusion	PF00059	Lectin_C (Lectin C-type domain)
392	23.7871	thrombotic thrombocytopenic purpura	PF08477	Miro (Miro-like protein)
393	23.5468	high risk pregnancy	PF00071	Ras (Ras family)
394	23.478	malignant hyperthermia	PF13237	Fer4_10 (4Fe-4S dicluster domain)
395	23.1874	retroperitoneal fibrosis	PF00191	Annexin (Annexin)
396	23.1783	drug eruption	PF02898	NO_synthase (Nitric oxide synthase, oxygenase domain)
397	23.1617	vitreous hemorrhage	PF00009	GTP_EFTU (Elongation factor Tu GTP binding domain)
398	23.0629	hypothermia	PF00117	GATase (Glutamine amidotransferase class-I)
399	22.9432	junctional tachycardia	PF02931	Neur_chan_LBD (Neurotransmitter-gated ion-channel ligand binding domain)
400	22.9212	IHSS	PF00620	RhoGAP (RhoGAP domain)
401	22.8876	adenitis	PF13676	TIR_2 (TIR domain)
402	22.7714	elevated liver enzymes	PF02155	GCR (Glucocorticoid receptor)
403	22.5579	telangiectasia	PF01935	DUF87 (Domain of unknown function DUF87)
404	22.4966	hematoma	PF05296	TAS2R (Mammalian taste receptor protein (TAS2R))
405	22.3001	sarcoma	PF02159	Oest_recep (Oestrogen receptor)
406	22.2645	serotonin syndrome	PF03486	HI0933_like (HI0933-like protein)
407	22.0518	tetanus	PF10140	YukC (WXG100 protein secretion system (Wss), protein YukC)
408	22.009	major depressive disorder	PF14396	CFTR_R (Cystic fibrosis TM conductance regulator (CFTR), regulator domain)
409	21.5563	leukemia	PF03199	GSH_synthase (Eukaryotic glutathione synthase)
410	21.5062	giddiness	PF00023	Ank (Ankyrin repeat)
411	21.4948	abdominal cramps	PF08659	KR (KR domain)
412	21.3776	Actinic Keratosis	PF00053	Laminin_EGF (Laminin EGF-like (Domains III and V))
413	21.1241	nasal septum disorder	PF00071	Ras (Ras family)
414	21.113	transient cerebral ischemia	PF00958	GMP_synt_C (GMP synthase C terminal domain)
415	21.0302	hyperparathyroidism	PF00089	Trypsin (Trypsin)
416	20.9722	metabolic acidosis	PF00199	Catalase (Catalase)
417	20.9639	giddiness	PF00036	EF-hand_1 (EF hand)
418	20.7827	cerebral embolism	PF00146	NADHdh (NADH dehydrogenase)
419	20.5304	cardiac tamponade	PF01033	Somatomedin_B (Somatomedin B domain)
420	20.4895	osteomalacia	PF00191	Annexin (Annexin)
421	20.4589	methemoglobinemia	PF00209	SNF (Sodium:neurotransmitter symporter family)
422	20.4215	adenitis	PF01935	DUF87 (Domain of unknown function DUF87)
423	20.3927	corneal ulcer	PF00186	DHFR_1 (Dihydrofolate reductase)
424	20.3129	vaginal discharge	PF08242	Methyltransf_12 (Methyltransferase domain)
425	20.264	myelofibrosis	PF11838	ERAP1_C (ERAP1-like C-terminal domain)
426	20.2595	sneezing	PF01030	Recep_L_domain (Receptor L domain)
427	20.2427	Lymphatic Disorders	PF10582	Connexin_CCC (Gap junction channel protein cysteine-rich domain)
428	20.2383	bloating	PF02867	Ribonuc_red_lgC (Ribonucleotide reductase, barrel domain)
429	20.1762	blindness	PF03193	DUF258 (Protein of unknown function, DUF258)
430	19.9485	Gilles de la Tourette syndrome	PF00206	Lyase_1 (Lyase)
431	19.9386	abdominal cramps	PF07728	AAA_5 (AAA domain (dynein-related subfamily))
432	19.9187	blindness	PF03761	DUF316 (Domain of unknown function (DUF316) )
433	19.9082	blindness	PF08763	Ca_chan_IQ (Voltage gated calcium channel IQ domain)
434	19.8663	retroperitoneal fibrosis	PF10320	7TM_GPCR_Srsx (Serpentine type 7TM GPCR chemoreceptor Srsx)
435	19.8625	heartburn	PF02898	NO_synthase (Nitric oxide synthase, oxygenase domain)
436	19.8508	respiratory arrest	PF02060	ISK_Channel (Slow voltage-gated potassium channel)
437	19.8404	vaginal discharge	PF00689	Cation_ATPase_C (Cation transporting ATPase, C-terminus)
438	19.751	eosinophilic pneumonia	PF13847	Methyltransf_31 (Methyltransferase domain)
439	19.697	paranoia	PF00688	TGFb_propeptide (TGF-beta propeptide)
440	19.6932	drug eruption	PF00266	Aminotran_5 (Aminotransferase class-V)
441	19.6825	respiratory arrest	PF00117	GATase (Glutamine amidotransferase class-I)
442	19.6688	Masculinization	PF03435	Saccharop_dh (Saccharopine dehydrogenase )
443	19.6326	hepatic encephalopathy	PF02161	Prog_receptor (Progesterone receptor)
444	19.5702	parapsoriasis	PF13516	LRR_6 (Leucine Rich repeat)
445	19.5676	sprue	PF00464	SHMT (Serine hydroxymethyltransferase)
446	19.5674	Masculinization	PF00061	Lipocalin (Lipocalin / cytosolic fatty-acid binding protein family)
447	19.5243	hypothermia	PF00688	TGFb_propeptide (TGF-beta propeptide)
448	19.4911	allergic reaction	PF00060	Lig_chan (Ligand-gated ion channel)
449	19.4767	electrolyte imbalance	PF01488	Shikimate_DH (Shikimate / quinate 5-dehydrogenase)
450	19.4487	forgetful	PF00041	fn3 (Fibronectin type III domain)
451	19.3824	artery occlusion	PF01082	Cu2_monooxygen (Copper type II ascorbate-dependent monooxygenase, N-terminal domain)
452	19.3449	glomerulonephritis	PF12847	Methyltransf_18 (Methyltransferase domain)
453	19.272	hematoma	PF13895	Ig_2 (Immunoglobulin domain)
454	19.2476	diabetes insipidus	PF11838	ERAP1_C (ERAP1-like C-terminal domain)
455	19.209	nephrocalcinosis	PF01477	PLAT (PLAT/LH2 domain)
456	19.1819	chronic active hepatitis	PF00047	ig (Immunoglobulin domain)
457	19.168	infertility	PF03062	MBOAT (MBOAT, membrane-bound O-acyltransferase family)
458	19.1423	osteomalacia	PF00229	TNF (TNF(Tumour Necrosis Factor) family )
459	19.1188	hyperparathyroidism	PF00757	Furin-like (Furin-like cysteine rich region)
460	19.0743	oral pain	PF00212	ANP (Atrial natriuretic peptide)
461	19.0493	oral pain	PF00122	E1-E2_ATPase (E1-E2 ATPase)
462	18.8619	positive ANA	PF11933	DUF3451 (Domain of unknown function (DUF3451))
463	18.7052	bleeding diathesis	PF09040	H-K_ATPase_N (Gastric H+/K+-ATPase, N terminal domain)
464	18.645	ingrown toenail	PF03062	MBOAT (MBOAT, membrane-bound O-acyltransferase family)
465	18.64	choking	PF00117	GATase (Glutamine amidotransferase class-I)
466	18.62	nightmares	PF10316	7TM_GPCR_Srbc (Serpentine type 7TM GPCR chemoreceptor Srbc )
467	18.6094	adenitis	PF00206	Lyase_1 (Lyase)
468	18.6008	dental abscess	PF04670	Gtr1_RagA (Gtr1/RagA G protein conserved region)
469	18.3709	nephrosis	PF11838	ERAP1_C (ERAP1-like C-terminal domain)
470	17.9534	drug withdrawal	PF10320	7TM_GPCR_Srsx (Serpentine type 7TM GPCR chemoreceptor Srsx)
471	17.9234	blistering	PF03522	KCl_Cotrans_1 (K-Cl Co-transporter type 1 (KCC1))
472	17.9171	vaginal discharge	PF00688	TGFb_propeptide (TGF-beta propeptide)
473	17.9124	Lymphatic Disorders	PF00490	ALAD (Delta-aminolevulinic acid dehydratase)
474	17.9112	hypothermia	PF08242	Methyltransf_12 (Methyltransferase domain)
475	17.8439	loss of consciousness	PF00233	PDEase_I (3'5'-cyclic nucleotide phosphodiesterase)
476	17.6519	generalized pain	PF00109	ketoacyl-synt (Beta-ketoacyl synthase, N-terminal domain)
477	17.4999	valvular heart disease	PF00206	Lyase_1 (Lyase)
478	17.3521	tracheobronchitis	PF00071	Ras (Ras family)
479	17.3486	fasciitis	PF09040	H-K_ATPase_N (Gastric H+/K+-ATPase, N terminal domain)
480	17.2358	sialadenitis	PF02222	ATP-grasp (ATP-grasp domain)
481	17.225	easy bruising	PF08336	P4Ha_N (Prolyl 4-Hydroxylase alpha-subunit, N-terminal region)
482	17.1995	Gastric Polyps	PF00689	Cation_ATPase_C (Cation transporting ATPase, C-terminus)
483	17.1924	Septicemia	PF00047	ig (Immunoglobulin domain)
484	17.1623	steatorrhea	PF00958	GMP_synt_C (GMP synthase C terminal domain)
485	17.1537	refraction disorder	PF00102	Y_phosphatase (Protein-tyrosine phosphatase)
486	17.0939	pemphigus	PF01400	Astacin (Astacin (Peptidase family M12A))
487	17.0711	telangiectasia	PF01590	GAF (GAF domain)
488	16.9582	splenomegaly	PF02727	Cu_amine_oxidN2 (Copper amine oxidase, N2 domain)
489	16.9077	artery occlusion	PF00490	ALAD (Delta-aminolevulinic acid dehydratase)
490	16.8344	bipolar disorder	PF11838	ERAP1_C (ERAP1-like C-terminal domain)
491	16.7317	hypercarbia	PF10662	PduV-EutP (Ethanolamine utilisation - propanediol utilisation)
492	16.687	skin irritation	PF11465	Receptor_2B4 (Natural killer cell receptor 2B4)
493	16.6698	onychomycosis	PF00999	Na_H_Exchanger (Sodium/hydrogen exchanger family)
494	16.4906	Acute appendicitis	PF00102	Y_phosphatase (Protein-tyrosine phosphatase)
495	16.4855	petit mal	PF09029	Preseq_ALAS (5-aminolevulinate synthase presequence)
496	16.4587	steatorrhea	PF00464	SHMT (Serine hydroxymethyltransferase)
497	16.3078	malignant hyperthermia	PF03491	5HT_transporter (Serotonin (5-HT) neurotransmitter transporter, N-terminus)
498	16.2894	mood disorders	PF06508	QueC (Queuosine biosynthesis protein QueC)
499	16.2747	adenomas	PF04131	NanE (Putative N-acetylmannosamine-6-phosphate epimerase)
500	16.2717	encephalopathy	PF00199	Catalase (Catalase)
501	16.2483	abdominal cramps	PF00130	C1_1 (Phorbol esters/diacylglycerol binding domain (C1 domain))
502	16.1127	als	PF13659	Methyltransf_26 (Methyltransferase domain)
503	16.0747	hypochloremia	PF08377	MAP2_projctn (MAP2/Tau projection domain)
504	16.0686	sneezing	PF01212	Beta_elim_lyase (Beta-eliminating lyase)
505	16.0619	thyroid disorder	PF03508	Connexin43 (Gap junction alpha-1 protein (Cx43))
506	16.0586	nasal septum perforation	PF02096	60KD_IMP (60Kd inner membrane protein)
507	15.7047	sneezing	PF01636	APH (Phosphotransferase enzyme family)
508	15.6792	methemoglobinemia	PF07699	GCC2_GCC3 (GCC2 and GCC3)
509	15.5517	choking	PF03491	5HT_transporter (Serotonin (5-HT) neurotransmitter transporter, N-terminus)
510	15.4865	respiratory arrest	PF08242	Methyltransf_12 (Methyltransferase domain)
511	15.346	Cervical cancer	PF00155	Aminotran_1_2 (Aminotransferase class I and II)
512	15.3096	mixed connective tissue disease	PF00039	fn1 (Fibronectin type I domain)
513	15.2751	respiratory arrest	PF00688	TGFb_propeptide (TGF-beta propeptide)
514	15.2663	arachnoiditis	PF11838	ERAP1_C (ERAP1-like C-terminal domain)
515	15.1567	autonomic instability	PF10320	7TM_GPCR_Srsx (Serpentine type 7TM GPCR chemoreceptor Srsx)
516	15.1484	shoulder pain	PF07965	Integrin_B_tail (Integrin beta tail domain)
517	15.1405	nephrosis	PF00266	Aminotran_5 (Aminotransferase class-V)
518	15.0459	odynophagia	PF00287	Na_K-ATPase (Sodium / potassium ATPase beta chain)
519	15.0393	mixed connective tissue disease	PF01597	GCV_H (Glycine cleavage H-protein)
520	15.0205	sprue	PF00155	Aminotran_1_2 (Aminotransferase class I and II)
521	14.9712	testicular swelling	PF03486	HI0933_like (HI0933-like protein)
522	14.9409	nephrosis	PF09040	H-K_ATPase_N (Gastric H+/K+-ATPase, N terminal domain)
523	14.9393	electrolyte imbalance	PF08442	ATP-grasp_2 (ATP-grasp domain)
524	14.9226	respiratory alkalosis	PF00211	Guanylate_cyc (Adenylate and Guanylate cyclase catalytic domain)
525	14.9209	Mediastinal Disorders	PF00501	AMP-binding (AMP-binding enzyme)
526	14.9143	respiratory alkalosis	PF06021	Gly_acyl_tr_N (Aralkyl acyl-CoA:amino acid N-acyltransferase)
527	14.8781	Hypergammaglobulinemia	PF11838	ERAP1_C (ERAP1-like C-terminal domain)
528	14.8648	respiratory alkalosis	PF00324	AA_permease (Amino acid permease)
529	14.8574	scleroderma	PF04739	AMPKBI (5'-AMP-activated protein kinase beta subunit, interation domain)
530	14.8347	hypothermia	PF00689	Cation_ATPase_C (Cation transporting ATPase, C-terminus)
531	14.6951	gastric stasis	PF00754	F5_F8_type_C (F5/8 type C domain)
532	14.6801	splenomegaly	PF13637	Ank_4 (Ankyrin repeats (many copies))
533	14.6799	malignant hyperthermia	PF08242	Methyltransf_12 (Methyltransferase domain)
534	14.567	cold intolerance	PF09380	FERM_C (FERM C-terminal PH-like domain)
535	14.5393	easy bruising	PF02155	GCR (Glucocorticoid receptor)
536	14.4854	chronic active hepatitis	PF03917	GSH_synth_ATP (Eukaryotic glutathione synthase, ATP binding domain)
537	14.4379	paranoia	PF13237	Fer4_10 (4Fe-4S dicluster domain)
538	14.3634	chronic active hepatitis	PF01597	GCV_H (Glycine cleavage H-protein)
539	14.266	burning sensation	PF02867	Ribonuc_red_lgC (Ribonucleotide reductase, barrel domain)
540	14.2555	miliaria	PF00071	Ras (Ras family)
541	14.254	deep vein thrombosis	PF13895	Ig_2 (Immunoglobulin domain)
542	14.2406	juvenile rheumatoid arthritis	PF01179	Cu_amine_oxid (Copper amine oxidase, enzyme domain)
543	14.2328	infestation	PF02786	CPSase_L_D2 (Carbamoyl-phosphate synthase L chain, ATP binding domain)
544	14.2062	respiratory alkalosis	PF08447	PAS_3 (PAS fold)
545	14.1541	skin atrophy	PF00186	DHFR_1 (Dihydrofolate reductase)
546	14.1084	global amnesia	PF01583	APS_kinase (Adenylylsulphate kinase)
547	14.0644	osteochondrosis	PF00061	Lipocalin (Lipocalin / cytosolic fatty-acid binding protein family)
548	14.0621	organic brain syndrome	PF01663	Phosphodiest (Type I phosphodiesterase / nucleotide pyrophosphatase)
549	14.0305	hepatic necrosis	PF00689	Cation_ATPase_C (Cation transporting ATPase, C-terminus)
550	14.0095	vaginal discharge	PF12698	ABC2_membrane_3 (ABC-2 family transporter protein)
551	13.9022	flashbacks	PF00490	ALAD (Delta-aminolevulinic acid dehydratase)
552	13.895	chalazion	PF10140	YukC (WXG100 protein secretion system (Wss), protein YukC)
553	13.7694	paranoia	PF00698	Acyl_transf_1 (Acyl transferase domain)
554	13.7353	panniculitis	PF03060	NMO (Nitronate monooxygenase)
555	13.7349	colon cancer	PF00287	Na_K-ATPase (Sodium / potassium ATPase beta chain)
556	13.5808	sialadenitis	PF03491	5HT_transporter (Serotonin (5-HT) neurotransmitter transporter, N-terminus)
557	13.4742	premenstrual tension	PF02159	Oest_recep (Oestrogen receptor)
558	13.3999	shoulder pain	PF00025	Arf (ADP-ribosylation factor family)
559	13.3572	hypopituitarism	PF00999	Na_H_Exchanger (Sodium/hydrogen exchanger family)
560	13.3528	serotonin syndrome	PF11933	DUF3451 (Domain of unknown function (DUF3451))
561	13.3237	sarcoma	PF12710	HAD (haloacid dehalogenase-like hydrolase)
562	13.3207	Cervical cancer	PF01063	Aminotran_4 (Aminotransferase class IV)
563	13.3103	bigeminy	PF05296	TAS2R (Mammalian taste receptor protein (TAS2R))
564	13.2649	IHSS	PF00191	Annexin (Annexin)
565	13.1716	bleeding diathesis	PF13847	Methyltransf_31 (Methyltransferase domain)
566	13.1075	cerebral embolism	PF00266	Aminotran_5 (Aminotransferase class-V)
567	13.0769	endometrial cancer	PF12710	HAD (haloacid dehalogenase-like hydrolase)
568	13.0416	spinal cord disease	PF00102	Y_phosphatase (Protein-tyrosine phosphatase)
569	12.9952	vaginal pruritus	PF12349	Sterol-sensing (Sterol-sensing domain of SREBP cleavage-activation)
570	12.9842	sinus tachycardia	PF00026	Asp (Eukaryotic aspartyl protease)
571	12.9572	hypothermia	PF12698	ABC2_membrane_3 (ABC-2 family transporter protein)
572	12.9549	eclampsia	PF10324	7TM_GPCR_Srw (Serpentine type 7TM GPCR chemoreceptor Srw)
573	12.9113	glycosuria	PF12698	ABC2_membrane_3 (ABC-2 family transporter protein)
574	12.9109	electrolyte imbalance	PF10562	CaM_bdg_C0 (Calmodulin-binding domain C0 of NMDA receptor NR1 subunit)
575	12.9014	enterocolitis	PF07714	Pkinase_Tyr (Protein tyrosine kinase)
576	12.8692	odynophagia	PF00175	NAD_binding_1 (Oxidoreductase NAD-binding domain )
577	12.7717	global amnesia	PF13175	AAA_15 (AAA ATPase domain)
578	12.7556	respiratory arrest	PF13237	Fer4_10 (4Fe-4S dicluster domain)
579	12.7464	adenomas	PF06907	Latexin (Latexin)
580	12.7435	bigeminy	PF00782	DSPc (Dual specificity phosphatase, catalytic domain)
581	12.6952	respiratory arrest	PF00698	Acyl_transf_1 (Acyl transferase domain)
582	12.6494	COPD	PF05296	TAS2R (Mammalian taste receptor protein (TAS2R))
583	12.5896	Gastric Polyps	PF13237	Fer4_10 (4Fe-4S dicluster domain)
584	12.4813	chronic active hepatitis	PF00070	Pyr_redox (Pyridine nucleotide-disulphide oxidoreductase)
585	12.4632	mixed connective tissue disease	PF08448	PAS_4 (PAS fold)
586	12.4597	blindness	PF04756	OST3_OST6 (OST3 / OST6 family)
587	12.4154	balanitis	PF08919	F_actin_bind (F-actin binding)
588	12.2969	splenomegaly	PF01171	ATP_bind_3 (PP-loop family)
589	12.2428	COPD	PF00782	DSPc (Dual specificity phosphatase, catalytic domain)
590	12.2276	leukemia	PF00348	polyprenyl_synt (Polyprenyl synthetase)
591	12.161	fecal occult blood	PF00047	ig (Immunoglobulin domain)
592	12.1415	electrolyte imbalance	PF13191	AAA_16 (AAA ATPase domain)
593	11.9693	steatorrhea	PF01063	Aminotran_4 (Aminotransferase class IV)
594	11.9571	Mediastinal Disorders	PF01582	TIR (TIR domain)
595	11.8222	blepharoconjunctivitis	PF10140	YukC (WXG100 protein secretion system (Wss), protein YukC)
596	11.8211	lichen	PF00227	Proteasome (Proteasome subunit)
597	11.8159	juvenile rheumatoid arthritis	PF00303	Thymidylat_synt (Thymidylate synthase)
598	11.7954	sinus tachycardia	PF13401	AAA_22 (AAA domain)
599	11.7431	portal vein thrombosis	PF00755	Carn_acyltransf (Choline/Carnitine o-acyltransferase)
600	11.7288	vaginal hemorrhage	PF12710	HAD (haloacid dehalogenase-like hydrolase)
601	11.6962	electrolyte imbalance	PF00191	Annexin (Annexin)
602	11.6779	vaginal pruritus	PF01433	Peptidase_M1 (Peptidase family M1)
603	11.6593	COPD	PF13895	Ig_2 (Immunoglobulin domain)
604	11.611	eye redness	PF03486	HI0933_like (HI0933-like protein)
605	11.5697	portal vein thrombosis	PF01023	S_100 (S-100/ICaBP type calcium binding domain)
606	11.5008	shoulder pain	PF13641	Glyco_tranf_2_3 (Glycosyltransferase like family 2)
607	11.4599	electrolyte imbalance	PF05893	LuxC (Acyl-CoA reductase (LuxC))
608	11.4425	PIE syndrome	PF13847	Methyltransf_31 (Methyltransferase domain)
609	11.4268	urinary hesitancy	PF10413	Rhodopsin_N (Amino terminal of the G-protein receptor rhodopsin)
610	11.4232	perirectal abscess	PF08447	PAS_3 (PAS fold)
611	11.4167	ulcerative colitis	PF06414	Zeta_toxin (Zeta toxin)
612	11.3296	speech disturbance	PF10140	YukC (WXG100 protein secretion system (Wss), protein YukC)
613	11.2423	Mediastinal Disorders	PF05656	DUF805 (Protein of unknown function (DUF805))
614	11.1457	IHSS	PF12047	DNMT1-RFD (Cytosine specific DNA methyltransferase replication foci domain)
615	11.1375	fasciitis	PF00266	Aminotran_5 (Aminotransferase class-V)
616	11.0893	Mediastinal Disorders	PF10613	Lig_chan-Glu_bd (Ligated ion channel L-glutamate- and glycine-binding site)
617	11.0789	Lymphatic Disorders	PF10562	CaM_bdg_C0 (Calmodulin-binding domain C0 of NMDA receptor NR1 subunit)
618	11.025	pleural effusion	PF12549	TOH_N (Tyrosine hydroxylase N terminal )
619	11.0145	urethritis	PF00202	Aminotran_3 (Aminotransferase class-III)
620	10.9884	ovarian cancer	PF12369	GnHR_trans (Gonadotropin hormone receptor transmembrane region )
621	10.9259	high risk pregnancy	PF00587	tRNA-synt_2b (tRNA synthetase class II core domain (G, H, P, S and T))
622	10.9242	gangrene	PF10320	7TM_GPCR_Srsx (Serpentine type 7TM GPCR chemoreceptor Srsx)
623	10.9113	testicular swelling	PF11933	DUF3451 (Domain of unknown function (DUF3451))
624	10.8997	artery occlusion	PF10582	Connexin_CCC (Gap junction channel protein cysteine-rich domain)
625	10.8211	distended bladder	PF10320	7TM_GPCR_Srsx (Serpentine type 7TM GPCR chemoreceptor Srsx)
626	10.8201	ingrown toenail	PF00303	Thymidylat_synt (Thymidylate synthase)
627	10.8145	easy bruising	PF00413	Peptidase_M10 (Matrixin)
628	10.7987	subconjunctival hemorrhage	PF03351	DOMON (DOMON domain)
629	10.7849	vaginal hemorrhage	PF02155	GCR (Glucocorticoid receptor)
630	10.7117	sialadenitis	PF00689	Cation_ATPase_C (Cation transporting ATPase, C-terminus)
631	10.6878	bigeminy	PF00026	Asp (Eukaryotic aspartyl protease)
632	10.6485	paranoia	PF00117	GATase (Glutamine amidotransferase class-I)
633	10.6319	global amnesia	PF13489	Methyltransf_23 (Methyltransferase domain)
634	10.6217	panniculitis	PF02421	FeoB_N (Ferrous iron transport protein B)
635	10.619	adenomas	PF02540	NAD_synthase (NAD synthase)
636	10.5368	hypercarbia	PF00266	Aminotran_5 (Aminotransferase class-V)
637	10.4678	glycosuria	PF00689	Cation_ATPase_C (Cation transporting ATPase, C-terminus)
638	10.4603	chronic active hepatitis	PF00024	PAN_1 (PAN domain)
639	10.4337	chondrodystrophy	PF03508	Connexin43 (Gap junction alpha-1 protein (Cx43))
640	10.4129	sprue	PF01063	Aminotran_4 (Aminotransferase class IV)
641	10.4034	electrolyte imbalance	PF00199	Catalase (Catalase)
642	10.3987	gastric dilatation	PF00206	Lyase_1 (Lyase)
643	10.3885	sinus tachycardia	PF08447	PAS_3 (PAS fold)
644	10.3642	thyroid disorder	PF02008	zf-CXXC (CXXC zinc finger domain)
645	10.3316	Testicular Carcinoma	PF00350	Dynamin_N (Dynamin family)
646	10.2948	steatorrhea	PF00155	Aminotran_1_2 (Aminotransferase class I and II)
647	10.2892	schizophrenia	PF01590	GAF (GAF domain)
648	10.273	Axis Deviation	PF10320	7TM_GPCR_Srsx (Serpentine type 7TM GPCR chemoreceptor Srsx)
649	10.2696	esophageal perforation	PF03062	MBOAT (MBOAT, membrane-bound O-acyltransferase family)
650	10.2419	serotonin syndrome	PF10324	7TM_GPCR_Srw (Serpentine type 7TM GPCR chemoreceptor Srw)
651	10.2408	Behavior Problems	PF02898	NO_synthase (Nitric oxide synthase, oxygenase domain)
652	10.1906	telangiectasia	PF00186	DHFR_1 (Dihydrofolate reductase)
653	10.1106	leukemia	PF12838	Fer4_7 (4Fe-4S dicluster domain)
654	10.0812	hepatic necrosis	PF02060	ISK_Channel (Slow voltage-gated potassium channel)
655	10.0754	urinary urgency	PF07728	AAA_5 (AAA domain (dynein-related subfamily))
656	10.0449	easy bruising	PF12710	HAD (haloacid dehalogenase-like hydrolase)
657	10.0102	choking	PF13237	Fer4_10 (4Fe-4S dicluster domain)
658	9.9898	megaloblastic anemia	PF02898	NO_synthase (Nitric oxide synthase, oxygenase domain)
659	9.9806	bleeding diathesis	PF00266	Aminotran_5 (Aminotransferase class-V)
660	9.9582	second degree heart block	PF11838	ERAP1_C (ERAP1-like C-terminal domain)
661	9.9219	wound dehiscence	PF00001	7tm_1 (7 transmembrane receptor (rhodopsin family))
662	9.9073	respiratory arrest	PF12698	ABC2_membrane_3 (ABC-2 family transporter protein)
663	9.8257	flashbacks	PF01082	Cu2_monooxygen (Copper type II ascorbate-dependent monooxygenase, N-terminal domain)
664	9.8141	deep vein thrombosis	PF05296	TAS2R (Mammalian taste receptor protein (TAS2R))
665	9.8113	Gastrointestinal Obstruction	PF10320	7TM_GPCR_Srsx (Serpentine type 7TM GPCR chemoreceptor Srsx)
666	9.7931	substance abuse	PF02931	Neur_chan_LBD (Neurotransmitter-gated ion-channel ligand binding domain)
667	9.7151	failure to thrive	PF00214	Calc_CGRP_IAPP (Calcitonin / CGRP / IAPP family)
668	9.7141	Pat	PF10320	7TM_GPCR_Srsx (Serpentine type 7TM GPCR chemoreceptor Srsx)
669	9.669	electrolyte imbalance	PF00688	TGFb_propeptide (TGF-beta propeptide)
670	9.6567	complete heart block	PF00854	PTR2 (POT family)
671	9.6064	loss of consciousness	PF01030	Recep_L_domain (Receptor L domain)
672	9.5976	electrolyte imbalance	PF01596	Methyltransf_3 (O-methyltransferase)
673	9.5491	panniculitis	PF12254	DNA_pol_alpha_N (DNA polymerase alpha subunit p180 N terminal)
674	9.5271	hepatic necrosis	PF00698	Acyl_transf_1 (Acyl transferase domain)
675	9.4933	posttraumatic stress disorder	PF02898	NO_synthase (Nitric oxide synthase, oxygenase domain)
676	9.4921	splenomegaly	PF07716	bZIP_2 (Basic region leucine zipper)
677	9.4497	hepatic necrosis	PF10397	ADSL_C (Adenylosuccinate lyase C-terminus)
678	9.4291	choking	PF00688	TGFb_propeptide (TGF-beta propeptide)
679	9.418	high risk pregnancy	PF13306	LRR_5 (Leucine rich repeats (6 copies))
680	9.3881	arachnoiditis	PF10582	Connexin_CCC (Gap junction channel protein cysteine-rich domain)
681	9.3605	Cervical cancer	PF00464	SHMT (Serine hydroxymethyltransferase)
682	9.3536	drug eruption	PF00209	SNF (Sodium:neurotransmitter symporter family)
683	9.3007	Mediastinal Disorders	PF07722	Peptidase_C26 (Peptidase C26)
684	9.2765	vaginal discharge	PF13237	Fer4_10 (4Fe-4S dicluster domain)
685	9.2571	chronic hepatitis	PF02898	NO_synthase (Nitric oxide synthase, oxygenase domain)
686	9.2369	atopic dermatitis	PF11465	Receptor_2B4 (Natural killer cell receptor 2B4)
687	9.2006	encopresis	PF02931	Neur_chan_LBD (Neurotransmitter-gated ion-channel ligand binding domain)
688	9.141	trigeminal neuralgia	PF03062	MBOAT (MBOAT, membrane-bound O-acyltransferase family)
689	9.1301	enterocolitis	PF03921	ICAM_N (Intercellular adhesion molecule (ICAM), N-terminal domain)
690	9.1144	pelvic pain	PF12710	HAD (haloacid dehalogenase-like hydrolase)
691	9.0631	hydrocephalus	PF13659	Methyltransf_26 (Methyltransferase domain)
692	8.9882	distended bladder	PF10140	YukC (WXG100 protein secretion system (Wss), protein YukC)
693	8.9538	chalazion	PF03351	DOMON (DOMON domain)
694	8.8619	lymphangitis	PF06512	Na_trans_assoc (Sodium ion transport-associated)
695	8.8313	hepatitis infectious	PF00266	Aminotran_5 (Aminotransferase class-V)
696	8.8188	rheumatic carditis	PF08377	MAP2_projctn (MAP2/Tau projection domain)
697	8.7672	rheumatic carditis	PF00698	Acyl_transf_1 (Acyl transferase domain)
698	8.7468	myoclonic seizures	PF00199	Catalase (Catalase)
699	8.7339	urethritis	PF02480	Herpes_gE (Alphaherpesvirus glycoprotein E)
700	8.7233	chronic active hepatitis	PF00227	Proteasome (Proteasome subunit)
701	8.708	Acute Bronchitis	PF07728	AAA_5 (AAA domain (dynein-related subfamily))
702	8.6943	distended bladder	PF00147	Fibrinogen_C (Fibrinogen beta and gamma chains, C-terminal globular domain)
703	8.6892	Aortic valve incompetence	PF09818	ABC_ATPase (Predicted ATPase of the ABC class)
704	8.6512	retinal vein thrombosis	PF12369	GnHR_trans (Gonadotropin hormone receptor transmembrane region )
705	8.6501	electrolyte imbalance	PF12698	ABC2_membrane_3 (ABC-2 family transporter protein)
706	8.5982	mixed connective tissue disease	PF00245	Alk_phosphatase (Alkaline phosphatase)
707	8.5522	normal laboratory	PF09029	Preseq_ALAS (5-aminolevulinate synthase presequence)
708	8.5166	somatization	PF10140	YukC (WXG100 protein secretion system (Wss), protein YukC)
709	8.5157	keratoacanthomas	PF02463	SMC_N (RecF/RecN/SMC N terminal domain)
710	8.4966	ulcerative colitis	PF00136	DNA_pol_B (DNA polymerase family B)
711	8.4847	venous thrombosis	PF10140	YukC (WXG100 protein secretion system (Wss), protein YukC)
712	8.4785	chronic active hepatitis	PF01391	Collagen (Collagen triple helix repeat (20 copies))
713	8.4733	blistering	PF02867	Ribonuc_red_lgC (Ribonucleotide reductase, barrel domain)
714	8.471	chronic active hepatitis	PF04775	Bile_Hydr_Trans (Acyl-CoA thioester hydrolase/BAAT N-terminal region)
715	8.4244	chronic active hepatitis	PF00324	AA_permease (Amino acid permease)
716	8.414	chronic active hepatitis	PF01370	Epimerase (NAD dependent epimerase/dehydratase family)
717	8.411	chronic active hepatitis	PF00702	Hydrolase (haloacid dehalogenase-like hydrolase)
718	8.4109	chronic active hepatitis	PF00631	G-gamma (GGL domain)
719	8.4038	chronic active hepatitis	PF00019	TGF_beta (Transforming growth factor beta like domain)
720	8.4011	chronic active hepatitis	PF00485	PRK (Phosphoribulokinase / Uridine kinase family)
721	8.3881	endometritis	PF01053	Cys_Met_Meta_PP (Cys/Met metabolism PLP-dependent enzyme)
722	8.3864	junctional tachycardia	PF02898	NO_synthase (Nitric oxide synthase, oxygenase domain)
723	8.3843	renal colic	PF01842	ACT (ACT domain)
724	8.3743	septic arthritis	PF00248	Aldo_ket_red (Aldo/keto reductase family)
725	8.3515	eclampsia	PF00047	ig (Immunoglobulin domain)
726	8.3366	high risk pregnancy	PF03630	Fumble (Fumble )
727	8.3359	easy bruising	PF00003	7tm_3 (7 transmembrane sweet-taste receptor of 3 GCPR)
728	8.3327	scoliosis	PF02932	Neur_chan_memb (Neurotransmitter-gated ion-channel transmembrane region)
729	8.3151	thyrotoxicosis	PF00027	cNMP_binding (Cyclic nucleotide-binding domain)
730	8.2956	chronic active hepatitis	PF09380	FERM_C (FERM C-terminal PH-like domain)
731	8.2914	thyrotoxicosis	PF02463	SMC_N (RecF/RecN/SMC N terminal domain)
732	8.2866	mitral valve disorder	PF00206	Lyase_1 (Lyase)
733	8.2637	malignant hyperthermia	PF02222	ATP-grasp (ATP-grasp domain)
734	8.2628	cerebellar ataxia	PF00287	Na_K-ATPase (Sodium / potassium ATPase beta chain)
735	8.2476	Mediastinal Disorders	PF00005	ABC_tran (ABC transporter)
736	8.227	chronic active hepatitis	PF00362	Integrin_beta (Integrin, beta chain)
737	8.1828	enterocolitis	PF10613	Lig_chan-Glu_bd (Ligated ion channel L-glutamate- and glycine-binding site)
738	8.1233	Skin fissures	PF00755	Carn_acyltransf (Choline/Carnitine o-acyltransferase)
739	8.0735	blindness	PF00586	AIRS (AIR synthase related protein, N-terminal domain)
740	8.0248	high risk pregnancy	PF00058	Ldl_recept_b (Low-density lipoprotein receptor repeat class B)
741	8.0029	substance abuse	PF02898	NO_synthase (Nitric oxide synthase, oxygenase domain)
742	8.0005	choking	PF02222	ATP-grasp (ATP-grasp domain)
743	7.9207	Restless Legs Syndrome	PF10316	7TM_GPCR_Srbc (Serpentine type 7TM GPCR chemoreceptor Srbc )
744	7.9131	urosepsis	PF10320	7TM_GPCR_Srsx (Serpentine type 7TM GPCR chemoreceptor Srsx)
745	7.8516	cold sores	PF02540	NAD_synthase (NAD synthase)
746	7.8507	blindness	PF00441	Acyl-CoA_dh_1 (Acyl-CoA dehydrogenase, C-terminal domain)
747	7.8408	multiple pregnancies	PF00047	ig (Immunoglobulin domain)
748	7.8317	xerosis	PF06907	Latexin (Latexin)
749	7.787	drug eruption	PF00170	bZIP_1 (bZIP transcription factor)
750	7.733	Hypervitaminosis	PF00170	bZIP_1 (bZIP transcription factor)
751	7.7004	hepatitis infectious	PF09040	H-K_ATPase_N (Gastric H+/K+-ATPase, N terminal domain)
752	7.6985	parapsoriasis	PF02801	Ketoacyl-synt_C (Beta-ketoacyl synthase, C-terminal domain)
753	7.6965	urethritis	PF00520	Ion_trans (Ion transport protein)
754	7.6931	dysphasia	PF01738	DLH (Dienelactone hydrolase family)
755	7.6926	PIE syndrome	PF04989	CmcI (Cephalosporin hydroxylase)
756	7.6247	infestation	PF00042	Globin (Globin)
757	7.6174	lichen	PF00041	fn3 (Fibronectin type III domain)
758	7.5902	urinary retention	PF10140	YukC (WXG100 protein secretion system (Wss), protein YukC)
759	7.4506	bigeminy	PF13895	Ig_2 (Immunoglobulin domain)
760	7.4281	splenomegaly	PF08317	Spc7 (Spc7 kinetochore protein)
761	7.4258	IHSS	PF08736	FA (FERM adjacent (FA))
762	7.4168	burning sensation	PF03522	KCl_Cotrans_1 (K-Cl Co-transporter type 1 (KCC1))
763	7.3735	enterocolitis	PF00478	IMPDH (IMP dehydrogenase / GMP reductase domain)
764	7.3646	premenstrual tension	PF12710	HAD (haloacid dehalogenase-like hydrolase)
765	7.3637	ulcerative colitis	PF01404	Ephrin_lbd (Ephrin receptor ligand binding domain)
766	7.3584	miliaria	PF00186	DHFR_1 (Dihydrofolate reductase)
767	7.3485	Presyncope	PF08447	PAS_3 (PAS fold)
768	7.3438	enterocolitis	PF05656	DUF805 (Protein of unknown function (DUF805))
769	7.3235	skin atrophy	PF00071	Ras (Ras family)
770	7.2556	Mediastinal Disorders	PF00478	IMPDH (IMP dehydrogenase / GMP reductase domain)
771	7.2236	lichen	PF02786	CPSase_L_D2 (Carbamoyl-phosphate synthase L chain, ATP binding domain)
772	7.1968	sarcoma	PF02155	GCR (Glucocorticoid receptor)
773	7.0579	Mediastinal Disorders	PF12947	EGF_3 (EGF domain)
774	7.0524	Gastric Polyps	PF00117	GATase (Glutamine amidotransferase class-I)
775	7.0135	respiratory arrest	PF00689	Cation_ATPase_C (Cation transporting ATPase, C-terminus)
776	6.9993	retrolental fibroplasia	PF03062	MBOAT (MBOAT, membrane-bound O-acyltransferase family)
777	6.9149	serum sickness	PF00850	Hist_deacetyl (Histone deacetylase domain)
778	6.9139	Gastric Polyps	PF00688	TGFb_propeptide (TGF-beta propeptide)
779	6.8673	dysphasia	PF00202	Aminotran_3 (Aminotransferase class-III)
780	6.8407	electrolyte imbalance	PF00586	AIRS (AIR synthase related protein, N-terminal domain)
781	6.8176	xanthomas	PF00001	7tm_1 (7 transmembrane receptor (rhodopsin family))
782	6.8153	respiratory alkalosis	PF05729	NACHT (NACHT domain)
783	6.7788	polycythemia	PF01017	STAT_alpha (STAT protein, all-alpha domain)
784	6.7422	cerumen impaction	PF03062	MBOAT (MBOAT, membrane-bound O-acyltransferase family)
785	6.6842	electrolyte imbalance	PF03193	DUF258 (Protein of unknown function, DUF258)
786	6.6763	dysphasia	PF02480	Herpes_gE (Alphaherpesvirus glycoprotein E)
787	6.6483	spinal cord disease	PF00001	7tm_1 (7 transmembrane receptor (rhodopsin family))
788	6.644	Gastric Polyps	PF08242	Methyltransf_12 (Methyltransferase domain)
789	6.6425	pulmonary hypertension	PF03486	HI0933_like (HI0933-like protein)
790	6.6094	hypothermia	PF00698	Acyl_transf_1 (Acyl transferase domain)
791	6.5806	intestinal ulcer	PF00266	Aminotran_5 (Aminotransferase class-V)
792	6.5611	bigeminy	PF00977	His_biosynth (Histidine biosynthesis protein)
793	6.524	ectopic beats	PF10320	7TM_GPCR_Srsx (Serpentine type 7TM GPCR chemoreceptor Srsx)
794	6.4699	fecal occult blood	PF03062	MBOAT (MBOAT, membrane-bound O-acyltransferase family)
795	6.451	aortic aneurysm	PF00206	Lyase_1 (Lyase)
796	6.4065	dysphasia	PF08028	Acyl-CoA_dh_2 (Acyl-CoA dehydrogenase, C-terminal domain)
797	6.3812	ulcerative colitis	PF01946	Thi4 (Thi4 family)
798	6.3712	schizophrenia	PF13676	TIR_2 (TIR domain)
799	6.3653	Aortic valve incompetence	PF03062	MBOAT (MBOAT, membrane-bound O-acyltransferase family)
800	6.3431	viral syndrome	PF03062	MBOAT (MBOAT, membrane-bound O-acyltransferase family)
801	6.2777	hemophilia	PF09294	Interfer-bind (Interferon-alpha/beta receptor, fibronectin type III)
802	6.2313	choking	PF00698	Acyl_transf_1 (Acyl transferase domain)
803	6.2099	Gastric Polyps	PF00698	Acyl_transf_1 (Acyl transferase domain)
804	6.1763	Breast lump	PF03062	MBOAT (MBOAT, membrane-bound O-acyltransferase family)
805	6.1708	dermatomyositis	PF02865	STAT_int (STAT protein, protein interaction domain)
806	6.1084	rheumatic carditis	PF00042	Globin (Globin)
807	6.0964	blindness	PF02254	TrkA_N (TrkA-N domain)
808	6.0954	Atypical Chest Pain	PF11838	ERAP1_C (ERAP1-like C-terminal domain)
809	6.0874	rheumatic carditis	PF02786	CPSase_L_D2 (Carbamoyl-phosphate synthase L chain, ATP binding domain)
810	6.0349	pneumoconiosis	PF00755	Carn_acyltransf (Choline/Carnitine o-acyltransferase)
811	6.0211	retinitis	PF00227	Proteasome (Proteasome subunit)
812	6.0115	Hypervitaminosis	PF00102	Y_phosphatase (Protein-tyrosine phosphatase)
813	5.9821	pneumoconiosis	PF01023	S_100 (S-100/ICaBP type calcium binding domain)
814	5.9791	Transfusion reaction	PF02865	STAT_int (STAT protein, protein interaction domain)
815	5.9747	prostatism	PF11838	ERAP1_C (ERAP1-like C-terminal domain)
816	5.9633	vaginal discharge	PF00117	GATase (Glutamine amidotransferase class-I)
817	5.9386	adenitis	PF00266	Aminotran_5 (Aminotransferase class-V)
818	5.9334	Gastric Polyps	PF12698	ABC2_membrane_3 (ABC-2 family transporter protein)
819	5.9212	adenitis	PF03486	HI0933_like (HI0933-like protein)
820	5.8589	diabetes mellitus	PF13555	AAA_29 (P-loop containing region of AAA domain)
821	5.8584	HIV infection	PF00029	Connexin (Connexin)
822	5.8568	streptococcal infections	PF01751	Toprim (Toprim domain)
823	5.8371	episcleritis	PF00341	PDGF (PDGF/VEGF domain)
824	5.8235	mixed connective tissue disease	PF01583	APS_kinase (Adenylylsulphate kinase)
825	5.8104	carcinoid tumors	PF00689	Cation_ATPase_C (Cation transporting ATPase, C-terminus)
826	5.752	burning sensation	PF10324	7TM_GPCR_Srw (Serpentine type 7TM GPCR chemoreceptor Srw)
827	5.7376	sore gums	PF09040	H-K_ATPase_N (Gastric H+/K+-ATPase, N terminal domain)
828	5.7135	lymphangitis	PF00194	Carb_anhydrase (Eukaryotic-type carbonic anhydrase)
829	5.6963	endometrial cancer	PF02155	GCR (Glucocorticoid receptor)
830	5.6934	parapsoriasis	PF00317	Ribonuc_red_lgN (Ribonucleotide reductase, all-alpha domain)
831	5.6914	ocular infection	PF00186	DHFR_1 (Dihydrofolate reductase)
832	5.6535	Mediastinal Disorders	PF13555	AAA_29 (P-loop containing region of AAA domain)
833	5.6436	respiratory alkalosis	PF00028	Cadherin (Cadherin domain)
834	5.6246	prostatic specific antigen increase	PF00273	Serum_albumin (Serum albumin family)
835	5.5463	schizophrenia	PF02719	Polysacc_synt_2 (Polysaccharide biosynthesis protein)
836	5.5462	flashbacks	PF00059	Lectin_C (Lectin C-type domain)
837	5.5378	blindness	PF01207	Dus (Dihydrouridine synthase (Dus))
838	5.5163	multiple myeloma	PF00206	Lyase_1 (Lyase)
839	5.5146	panniculitis	PF11825	Nuc_recep-AF1 (Nuclear/hormone receptor activator site AF-1)
840	5.4734	Ejaculation Premature	PF13927	Ig_3 (Immunoglobulin domain)
841	5.4461	dysphasia	PF00520	Ion_trans (Ion transport protein)
842	5.4456	alveolar proteinosis	PF01053	Cys_Met_Meta_PP (Cys/Met metabolism PLP-dependent enzyme)
843	5.389	lichen	PF00042	Globin (Globin)
844	5.3723	rheumatic carditis	PF09040	H-K_ATPase_N (Gastric H+/K+-ATPase, N terminal domain)
845	5.3564	Ejaculation Premature	PF03520	KCNQ_channel (KCNQ voltage-gated potassium channel)
846	5.3515	ulcerative colitis	PF11956	KCNQC3-Ank-G_bd (Ankyrin-G binding motif of KCNQ2-3)
847	5.3331	mixed connective tissue disease	PF13175	AAA_15 (AAA ATPase domain)
848	5.3203	prostatic specific antigen increase	PF09029	Preseq_ALAS (5-aminolevulinate synthase presequence)
849	5.3127	macrocytic anemia	PF02161	Prog_receptor (Progesterone receptor)
850	5.2901	carcinoid tumors	PF12698	ABC2_membrane_3 (ABC-2 family transporter protein)
851	5.2548	premenstrual tension	PF02155	GCR (Glucocorticoid receptor)
852	5.2296	chronic hepatitis	PF02931	Neur_chan_LBD (Neurotransmitter-gated ion-channel ligand binding domain)
853	5.1699	arachnoiditis	PF01023	S_100 (S-100/ICaBP type calcium binding domain)
854	5.1629	lichen	PF13506	Glyco_transf_21 (Glycosyl transferase family 21)
855	5.1502	gastroenteritis viral	PF04670	Gtr1_RagA (Gtr1/RagA G protein conserved region)
856	5.1363	Septicemia	PF03062	MBOAT (MBOAT, membrane-bound O-acyltransferase family)
857	5.1327	lichen	PF01507	PAPS_reduct (Phosphoadenosine phosphosulfate reductase family)
858	5.1231	urethritis	PF01738	DLH (Dienelactone hydrolase family)
859	5.1114	pseudomembranous colitis	PF01738	DLH (Dienelactone hydrolase family)
860	5.1104	postherpetic neuralgia	PF00214	Calc_CGRP_IAPP (Calcitonin / CGRP / IAPP family)
861	5.1059	agnosia	PF00170	bZIP_1 (bZIP transcription factor)
862	5.0925	hypopituitarism	PF13460	NAD_binding_10 (NADH(P)-binding )
863	5.0736	polycythemia	PF03491	5HT_transporter (Serotonin (5-HT) neurotransmitter transporter, N-terminus)
864	5.0696	electrolyte imbalance	PF04756	OST3_OST6 (OST3 / OST6 family)
865	5.0645	swollen scrotum	PF08736	FA (FERM adjacent (FA))
866	5.0596	malignant hyperthermia	PF00689	Cation_ATPase_C (Cation transporting ATPase, C-terminus)
867	5.0285	schizophrenia	PF01935	DUF87 (Domain of unknown function DUF87)
868	4.9896	HIV infection	PF00032	Cytochrom_B_C (Cytochrome b(C-terminal)/b6/petD)
869	4.989	Mediastinal Disorders	PF00003	7tm_3 (7 transmembrane sweet-taste receptor of 3 GCPR)
870	4.9865	Behavior Problems	PF02931	Neur_chan_LBD (Neurotransmitter-gated ion-channel ligand binding domain)
871	4.9743	schizophrenia	PF02727	Cu_amine_oxidN2 (Copper amine oxidase, N2 domain)
872	4.9592	adjustment disorder	PF00206	Lyase_1 (Lyase)
873	4.9484	vitreous hemorrhage	PF00733	Asn_synthase (Asparagine synthase)
874	4.9416	Hypervitaminosis	PF00104	Hormone_recep (Ligand-binding domain of nuclear hormone receptor)
875	4.9391	respiratory alkalosis	PF10565	NMDAR2_C (N-methyl D-aspartate receptor 2B3 C-terminus)
876	4.9391	Ejaculation Premature	PF13173	AAA_14 (AAA domain)
877	4.9245	causalgia	PF03062	MBOAT (MBOAT, membrane-bound O-acyltransferase family)
878	4.9242	disorder of lipid metabolism	PF00999	Na_H_Exchanger (Sodium/hydrogen exchanger family)
879	4.9203	polymyositis	PF03491	5HT_transporter (Serotonin (5-HT) neurotransmitter transporter, N-terminus)
880	4.9154	blindness	PF08996	zf-DNA_Pol (DNA Polymerase alpha zinc finger)
881	4.9024	dermatomyositis	PF03452	Anp1 (Anp1)
882	4.902	respiratory alkalosis	PF11032	ApoM (Apolipoprotein M (ApoM))
883	4.8666	intestinal ulcer	PF09040	H-K_ATPase_N (Gastric H+/K+-ATPase, N terminal domain)
884	4.855	aseptic meningitis	PF13175	AAA_15 (AAA ATPase domain)
885	4.8473	dermoid cyst	PF10320	7TM_GPCR_Srsx (Serpentine type 7TM GPCR chemoreceptor Srsx)
886	4.8388	alveolar proteinosis	PF08205	C2-set_2 (CD80-like C2-set immunoglobulin domain )
887	4.8349	malignant hyperthermia	PF00688	TGFb_propeptide (TGF-beta propeptide)
888	4.8334	Ejaculation Premature	PF01926	MMR_HSR1 (50S ribosome-binding GTPase)
889	4.8333	atherosclerotic vascular disease	PF10320	7TM_GPCR_Srsx (Serpentine type 7TM GPCR chemoreceptor Srsx)
890	4.7936	urinary urgency	PF08659	KR (KR domain)
891	4.7834	sprue	PF00204	DNA_gyraseB (DNA gyrase B)
892	4.7646	enterocolitis	PF03205	MobB (Molybdopterin guanine dinucleotide synthesis protein B)
893	4.7449	Hypervitaminosis	PF00001	7tm_1 (7 transmembrane receptor (rhodopsin family))
894	4.7256	aspergillosis	PF00214	Calc_CGRP_IAPP (Calcitonin / CGRP / IAPP family)
895	4.7224	hypopituitarism	PF13246	Hydrolase_like2 (Putative hydrolase of sodium-potassium ATPase alpha subunit)
896	4.7215	Transfusion reaction	PF00135	COesterase (Carboxylesterase family)
897	4.7173	Actinic Keratosis	PF08448	PAS_4 (PAS fold)
898	4.7164	retinal artery occlusion	PF13175	AAA_15 (AAA ATPase domain)
899	4.6727	deep vein thrombosis	PF00782	DSPc (Dual specificity phosphatase, catalytic domain)
900	4.6716	cerebral embolism	PF09040	H-K_ATPase_N (Gastric H+/K+-ATPase, N terminal domain)
901	4.6693	Osteogenesis Imperfecta	PF00341	PDGF (PDGF/VEGF domain)
902	4.6657	pulmonary problem	PF08447	PAS_3 (PAS fold)
903	4.6582	high risk pregnancy	PF09380	FERM_C (FERM C-terminal PH-like domain)
904	4.6249	tinea cruris	PF13671	AAA_33 (AAA domain)
905	4.6138	metabolic alkalosis	PF12698	ABC2_membrane_3 (ABC-2 family transporter protein)
906	4.608	enterocolitis	PF07722	Peptidase_C26 (Peptidase C26)
907	4.6014	choking	PF00689	Cation_ATPase_C (Cation transporting ATPase, C-terminus)
908	4.566	keratoacanthomas	PF02166	Androgen_recep (Androgen receptor)
909	4.5576	myxedema	PF03062	MBOAT (MBOAT, membrane-bound O-acyltransferase family)
910	4.557	agnosia	PF00001	7tm_1 (7 transmembrane receptor (rhodopsin family))
911	4.5496	carotid bruit	PF11838	ERAP1_C (ERAP1-like C-terminal domain)
912	4.5438	sialadenitis	PF08242	Methyltransf_12 (Methyltransferase domain)
913	4.5387	polycystic kidney	PF09029	Preseq_ALAS (5-aminolevulinate synthase presequence)
914	4.5337	adenocarcinoma	PF10320	7TM_GPCR_Srsx (Serpentine type 7TM GPCR chemoreceptor Srsx)
915	4.5306	mixed connective tissue disease	PF02347	GDC-P (Glycine cleavage system P-protein)
916	4.526	sinus tachycardia	PF00977	His_biosynth (Histidine biosynthesis protein)
917	4.4783	dysesthesia	PF00489	IL6 (Interleukin-6/G-CSF/MGF family)
918	4.4612	pseudomembranous colitis	PF00202	Aminotran_3 (Aminotransferase class-III)
919	4.4447	Transfusion reaction	PF03452	Anp1 (Anp1)
920	4.3799	disorder of lipid metabolism	PF00324	AA_permease (Amino acid permease)
921	4.3634	hyperuricemia	PF02222	ATP-grasp (ATP-grasp domain)
922	4.3382	hypercalcinuria	PF00206	Lyase_1 (Lyase)
923	4.3245	panniculitis	PF01426	BAH (BAH domain)
924	4.3234	blood dyscrasia	PF13847	Methyltransf_31 (Methyltransferase domain)
925	4.3212	respiratory alkalosis	PF03493	BK_channel_a (Calcium-activated BK potassium channel alpha subunit)
926	4.3133	spinal cord disease	PF00170	bZIP_1 (bZIP transcription factor)
927	4.3073	flashbacks	PF10582	Connexin_CCC (Gap junction channel protein cysteine-rich domain)
928	4.2579	lightheadedness	PF03491	5HT_transporter (Serotonin (5-HT) neurotransmitter transporter, N-terminus)
929	4.2528	Ejaculation Premature	PF05690	ThiG (Thiazole biosynthesis protein ThiG)
930	4.252	Acute appendicitis	PF12695	Abhydrolase_5 (Alpha/beta hydrolase family)
931	4.2498	Skin fissures	PF01023	S_100 (S-100/ICaBP type calcium binding domain)
932	4.2329	chronic active hepatitis	PF00018	SH3_1 (SH3 domain)
933	4.2277	blindness	PF01733	Nucleoside_tran (Nucleoside transporter)
934	4.2133	mixed connective tissue disease	PF04191	PEMT (Phospholipid methyltransferase )
935	4.1983	hypercarbia	PF01582	TIR (TIR domain)
936	4.1909	onychomycosis	PF00324	AA_permease (Amino acid permease)
937	4.1753	chronic active hepatitis	PF00667	FAD_binding_1 (FAD binding domain)
938	4.1569	esophageal cancer	PF10320	7TM_GPCR_Srsx (Serpentine type 7TM GPCR chemoreceptor Srsx)
939	4.1401	arachnoiditis	PF01082	Cu2_monooxygen (Copper type II ascorbate-dependent monooxygenase, N-terminal domain)
940	4.132	Acute appendicitis	PF00149	Metallophos (Calcineurin-like phosphoesterase)
941	4.1191	Acute Bronchitis	PF08659	KR (KR domain)
942	4.1136	transient cerebral ischemia	PF13175	AAA_15 (AAA ATPase domain)
943	4.1101	lichen	PF13499	EF-hand_7 (EF-hand domain pair)
944	4.1026	diabetes mellitus	PF00501	AMP-binding (AMP-binding enzyme)
945	4.0686	streptococcal infections	PF12497	ERbeta_N (Estrogen receptor beta)
946	4.058	chondrodystrophy	PF02008	zf-CXXC (CXXC zinc finger domain)
947	4.0323	allergic reaction	PF00989	PAS (PAS fold)
948	4.0122	decubitus ulcers	PF03062	MBOAT (MBOAT, membrane-bound O-acyltransferase family)
949	4.0118	panniculitis	PF13481	AAA_25 (AAA domain)
950	3.9843	keratoacanthomas	PF00123	Hormone_2 (Peptide hormone)
951	3.9582	diabetes mellitus	PF00478	IMPDH (IMP dehydrogenase / GMP reductase domain)
952	3.9234	discoid lupus erythematosis	PF00199	Catalase (Catalase)
953	3.9053	xerosis	PF00051	Kringle (Kringle domain)
954	3.8829	hepatic necrosis	PF02867	Ribonuc_red_lgC (Ribonucleotide reductase, barrel domain)
955	3.8646	scleritis	PF00341	PDGF (PDGF/VEGF domain)
956	3.8622	blindness	PF12662	cEGF (Complement Clr-like EGF-like)
957	3.8335	change in bowel habits	PF02480	Herpes_gE (Alphaherpesvirus glycoprotein E)
958	3.832	Transfusion reaction	PF00310	GATase_2 (Glutamine amidotransferases class-II)
959	3.8254	vitamin D deficiency	PF00089	Trypsin (Trypsin)
960	3.8037	perirectal abscess	PF00202	Aminotran_3 (Aminotransferase class-III)
961	3.8006	HIV infection	PF13606	Ank_3 (Ankyrin repeat)
962	3.7843	schizophrenia	PF01171	ATP_bind_3 (PP-loop family)
963	3.7655	Transfusion reaction	PF03098	An_peroxidase (Animal haem peroxidase)
964	3.7447	alveolar proteinosis	PF00733	Asn_synthase (Asparagine synthase)
965	3.7362	enterocolitis	PF13555	AAA_29 (P-loop containing region of AAA domain)
966	3.7298	multiple sclerosis	PF13671	AAA_33 (AAA domain)
967	3.7185	intestinal functional disorder	PF11838	ERAP1_C (ERAP1-like C-terminal domain)
968	3.7176	Mediastinal Disorders	PF03205	MobB (Molybdopterin guanine dinucleotide synthesis protein B)
969	3.6997	pyogenic granuloma	PF00170	bZIP_1 (bZIP transcription factor)
970	3.6935	portal hypertension	PF00227	Proteasome (Proteasome subunit)
971	3.6686	seasonal allergic rhinitis	PF04670	Gtr1_RagA (Gtr1/RagA G protein conserved region)
972	3.6674	mixed connective tissue disease	PF03062	MBOAT (MBOAT, membrane-bound O-acyltransferase family)
973	3.6572	hepatic necrosis	PF00625	Guanylate_kin (Guanylate kinase)
974	3.6503	choking	PF08242	Methyltransf_12 (Methyltransferase domain)
975	3.6464	electrolyte imbalance	PF08242	Methyltransf_12 (Methyltransferase domain)
976	3.6414	mixed connective tissue disease	PF13489	Methyltransf_23 (Methyltransferase domain)
977	3.6404	progressive multifocal leukoencephalopathy	PF09445	Methyltransf_15 (RNA cap guanine-N2 methyltransferase)
978	3.6174	tracheobronchitis	PF00156	Pribosyltran (Phosphoribosyl transferase domain)
979	3.6118	steatorrhea	PF00204	DNA_gyraseB (DNA gyrase B)
980	3.602	Acute appendicitis	PF07686	V-set (Immunoglobulin V-set domain)
981	3.5928	peritoneal adhesions	PF10320	7TM_GPCR_Srsx (Serpentine type 7TM GPCR chemoreceptor Srsx)
982	3.591	loss of consciousness	PF01212	Beta_elim_lyase (Beta-eliminating lyase)
983	3.535	steatorrhea	PF10328	7TM_GPCR_Srx (Serpentine type 7TM GPCR chemoreceptor Srx)
984	3.515	carcinoid tumors	PF00698	Acyl_transf_1 (Acyl transferase domain)
985	3.4932	hepatic coma	PF03486	HI0933_like (HI0933-like protein)
986	3.4842	drug eruption	PF07699	GCC2_GCC3 (GCC2 and GCC3)
987	3.4803	Gilles de la Tourette syndrome	PF03486	HI0933_like (HI0933-like protein)
988	3.4777	major depressive disorder	PF00206	Lyase_1 (Lyase)
989	3.4717	perirectal abscess	PF01738	DLH (Dienelactone hydrolase family)
990	3.4275	Aseptic necrosis	PF00102	Y_phosphatase (Protein-tyrosine phosphatase)
991	3.4026	secondary amenorrhea	PF00199	Catalase (Catalase)
992	3.3624	IHSS	PF08447	PAS_3 (PAS fold)
993	3.3516	respiratory alkalosis	PF07653	SH3_2 (Variant SH3 domain)
994	3.3482	agnosia	PF00104	Hormone_recep (Ligand-binding domain of nuclear hormone receptor)
995	3.3217	vitreous hemorrhage	PF01053	Cys_Met_Meta_PP (Cys/Met metabolism PLP-dependent enzyme)
996	3.3207	rheumatic carditis	PF00689	Cation_ATPase_C (Cation transporting ATPase, C-terminus)
997	3.3079	hypocalcemia	PF00233	PDEase_I (3'5'-cyclic nucleotide phosphodiesterase)
998	3.3067	menstrual flow	PF03062	MBOAT (MBOAT, membrane-bound O-acyltransferase family)
999	3.3016	respiratory alkalosis	PF10320	7TM_GPCR_Srsx (Serpentine type 7TM GPCR chemoreceptor Srsx)
1000	3.2972	polymyositis	PF13738	Pyr_redox_3 (Pyridine nucleotide-disulphide oxidoreductase)
1001	3.294	brain abscess	PF02844	GARS_N (Phosphoribosylglycinamide synthetase, N domain)
1002	3.2513	right heart failure	PF00266	Aminotran_5 (Aminotransferase class-V)
1003	3.2271	vascular headache	PF10324	7TM_GPCR_Srw (Serpentine type 7TM GPCR chemoreceptor Srw)
1004	3.2186	microcytic anemia	PF11838	ERAP1_C (ERAP1-like C-terminal domain)
1005	3.1979	dermatomyositis	PF00310	GATase_2 (Glutamine amidotransferases class-II)
1006	3.1941	change in bowel habits	PF01738	DLH (Dienelactone hydrolase family)
1007	3.1902	gastric dilatation	PF03486	HI0933_like (HI0933-like protein)
1008	3.1841	xanthomas	PF00104	Hormone_recep (Ligand-binding domain of nuclear hormone receptor)
1009	3.1665	hemophilia	PF00036	EF-hand_1 (EF hand)
1010	3.1462	vitiligo	PF00051	Kringle (Kringle domain)
1011	3.1409	ophthalmic herpes simplex	PF00214	Calc_CGRP_IAPP (Calcitonin / CGRP / IAPP family)
1012	3.1401	hematoma	PF00782	DSPc (Dual specificity phosphatase, catalytic domain)
1013	3.1325	vaginal discharge	PF00698	Acyl_transf_1 (Acyl transferase domain)
1014	3.1228	easy bruising	PF10613	Lig_chan-Glu_bd (Ligated ion channel L-glutamate- and glycine-binding site)
1015	3.1201	right heart failure	PF09040	H-K_ATPase_N (Gastric H+/K+-ATPase, N terminal domain)
1016	3.0726	Transfusion reaction	PF12203	HDAC4_Gln (Glutamine rich N terminal domain of histone deacetylase 4)
1017	3.0615	chondrodystrophy	PF03486	HI0933_like (HI0933-like protein)
1018	3.0376	nodal tachycardia	PF09040	H-K_ATPase_N (Gastric H+/K+-ATPase, N terminal domain)
1019	3.0294	hypochondriasis	PF03486	HI0933_like (HI0933-like protein)
1020	3.0286	paranoia	PF00689	Cation_ATPase_C (Cation transporting ATPase, C-terminus)
1021	3.026	IHSS	PF13895	Ig_2 (Immunoglobulin domain)
1022	3.015	hyperamylasemia	PF11838	ERAP1_C (ERAP1-like C-terminal domain)
1023	3.0016	xanthomas	PF00170	bZIP_1 (bZIP transcription factor)
1024	2.9907	enterocolitis	PF00501	AMP-binding (AMP-binding enzyme)
1025	2.9901	Osteogenesis Imperfecta	PF09379	FERM_N (FERM N-terminal domain )
1026	2.9862	dacryocystitis	PF09040	H-K_ATPase_N (Gastric H+/K+-ATPase, N terminal domain)
1027	2.964	perirectal abscess	PF00520	Ion_trans (Ion transport protein)
1028	2.9391	polycystic kidney	PF00273	Serum_albumin (Serum albumin family)
1029	2.9378	vitreous hemorrhage	PF08205	C2-set_2 (CD80-like C2-set immunoglobulin domain )
1030	2.9342	easy bruising	PF05656	DUF805 (Protein of unknown function (DUF805))
1031	2.9325	rheumatic carditis	PF12698	ABC2_membrane_3 (ABC-2 family transporter protein)
1032	2.9301	gangrenous cholecystitis	PF00341	PDGF (PDGF/VEGF domain)
1033	2.9299	hypercarbia	PF09040	H-K_ATPase_N (Gastric H+/K+-ATPase, N terminal domain)
1034	2.9282	complete heart block	PF09164	VitD-bind_III (Vitamin D binding protein, domain III)
1035	2.8878	Cervical cancer	PF00204	DNA_gyraseB (DNA gyrase B)
1036	2.8862	cluster headache	PF00199	Catalase (Catalase)
1037	2.8711	scalp seborrhea	PF08736	FA (FERM adjacent (FA))
1038	2.8621	ectopic beats	PF03662	Glyco_hydro_79n (Glycosyl hydrolase family 79, N-terminal domain )
1039	2.8548	Pneumocystis carinii pneumonia	PF03062	MBOAT (MBOAT, membrane-bound O-acyltransferase family)
1040	2.8487	endometritis	PF00202	Aminotran_3 (Aminotransferase class-III)
1041	2.8409	malignant hyperthermia	PF00698	Acyl_transf_1 (Acyl transferase domain)
1042	2.8264	Gastric Polyps	PF09029	Preseq_ALAS (5-aminolevulinate synthase presequence)
1043	2.82	polycythemia	PF02222	ATP-grasp (ATP-grasp domain)
1044	2.8157	aseptic meningitis	PF00175	NAD_binding_1 (Oxidoreductase NAD-binding domain )
1045	2.807	ASYMPTOMATIC HYPERURICEMIA	PF08377	MAP2_projctn (MAP2/Tau projection domain)
1046	2.8005	hypercarbia	PF02898	NO_synthase (Nitric oxide synthase, oxygenase domain)
1047	2.7943	collagen vascular disease	PF11838	ERAP1_C (ERAP1-like C-terminal domain)
1048	2.7914	Acute appendicitis	PF07647	SAM_2 (SAM domain (Sterile alpha motif))
1049	2.7691	oral lesion	PF00156	Pribosyltran (Phosphoribosyl transferase domain)
1050	2.7674	hypercarbia	PF00005	ABC_tran (ABC transporter)
1051	2.7596	Cervical cancer	PF10328	7TM_GPCR_Srx (Serpentine type 7TM GPCR chemoreceptor Srx)
1052	2.7589	diabetes mellitus	PF00003	7tm_3 (7 transmembrane sweet-taste receptor of 3 GCPR)
1053	2.758	rotator cuff syndrome	PF10320	7TM_GPCR_Srsx (Serpentine type 7TM GPCR chemoreceptor Srsx)
1054	2.7514	xanthomas	PF11465	Receptor_2B4 (Natural killer cell receptor 2B4)
1055	2.7493	hypopituitarism	PF09445	Methyltransf_15 (RNA cap guanine-N2 methyltransferase)
1056	2.7223	ectopic beats	PF03308	ArgK (ArgK protein)
1057	2.7218	Pneumocystis carinii pneumonia	PF00227	Proteasome (Proteasome subunit)
1058	2.7141	sprue	PF10328	7TM_GPCR_Srx (Serpentine type 7TM GPCR chemoreceptor Srx)
1059	2.7107	urethritis	PF08028	Acyl-CoA_dh_2 (Acyl-CoA dehydrogenase, C-terminal domain)
1060	2.7032	chronic active hepatitis	PF07885	Ion_trans_2 (Ion channel)
1061	2.6949	diabetic retinopathy	PF08736	FA (FERM adjacent (FA))
1062	2.6861	Transfusion reaction	PF08983	DUF1856 (Domain of unknown function (DUF1856))
1063	2.6738	cluster headache	PF02770	Acyl-CoA_dh_M (Acyl-CoA dehydrogenase, middle domain)
1064	2.6715	sialadenitis	PF00698	Acyl_transf_1 (Acyl transferase domain)
1065	2.663	mood disorders	PF00175	NAD_binding_1 (Oxidoreductase NAD-binding domain )
1066	2.6515	oral lesion	PF07714	Pkinase_Tyr (Protein tyrosine kinase)
1067	2.643	acute lymphoblastic leukemia	PF00341	PDGF (PDGF/VEGF domain)
1068	2.6275	pseudomembranous colitis	PF08028	Acyl-CoA_dh_2 (Acyl-CoA dehydrogenase, C-terminal domain)
1069	2.627	sclerosing cholangitis	PF00227	Proteasome (Proteasome subunit)
1070	2.6152	electrolyte imbalance	PF08763	Ca_chan_IQ (Voltage gated calcium channel IQ domain)
1071	2.6057	renal papillary necrosis	PF09040	H-K_ATPase_N (Gastric H+/K+-ATPase, N terminal domain)
1072	2.5821	bone neoplasm	PF11838	ERAP1_C (ERAP1-like C-terminal domain)
1073	2.5615	vascular headache	PF03486	HI0933_like (HI0933-like protein)
1074	2.5592	hemarthrosis	PF01053	Cys_Met_Meta_PP (Cys/Met metabolism PLP-dependent enzyme)
1075	2.5563	myxedema	PF00227	Proteasome (Proteasome subunit)
1076	2.547	bloating	PF03522	KCl_Cotrans_1 (K-Cl Co-transporter type 1 (KCC1))
1077	2.523	enterocolitis	PF00003	7tm_3 (7 transmembrane sweet-taste receptor of 3 GCPR)
1078	2.5136	xanthomas	PF06628	Catalase-rel (Catalase-related immune-responsive)
1079	2.5123	venereal disease	PF07699	GCC2_GCC3 (GCC2 and GCC3)
1080	2.509	polymyositis	PF02222	ATP-grasp (ATP-grasp domain)
1081	2.508	nodal tachycardia	PF00266	Aminotran_5 (Aminotransferase class-V)
1082	2.501	colonic polyp	PF03062	MBOAT (MBOAT, membrane-bound O-acyltransferase family)
1083	2.4835	Falling Down	PF06508	QueC (Queuosine biosynthesis protein QueC)
1084	2.4827	disorder of lipid metabolism	PF09040	H-K_ATPase_N (Gastric H+/K+-ATPase, N terminal domain)
1085	2.472	ectopic beats	PF01071	GARS_A (Phosphoribosylglycinamide synthetase, ATP-grasp (A) domain)
1086	2.4664	easy bruising	PF07722	Peptidase_C26 (Peptidase C26)
1087	2.4604	spontaneous abortion	PF03486	HI0933_like (HI0933-like protein)
1088	2.458	respiratory alkalosis	PF00501	AMP-binding (AMP-binding enzyme)
1089	2.4559	biliary obstruction	PF03062	MBOAT (MBOAT, membrane-bound O-acyltransferase family)
1090	2.4529	easy bruising	PF12947	EGF_3 (EGF domain)
1091	2.4438	disorder of lipid metabolism	PF00266	Aminotran_5 (Aminotransferase class-V)
1092	2.4409	odynophagia	PF13522	GATase_6 (Glutamine amidotransferase domain)
1093	2.4331	Hypervitaminosis	PF06628	Catalase-rel (Catalase-related immune-responsive)
1094	2.4234	hematospermia	PF03486	HI0933_like (HI0933-like protein)
1095	2.4229	electrolyte imbalance	PF03761	DUF316 (Domain of unknown function (DUF316) )
1096	2.415	complete heart block	PF03712	Cu2_monoox_C (Copper type II ascorbate-dependent monooxygenase, C-terminal domain)
1097	2.4014	chronic hepatitis	PF00059	Lectin_C (Lectin C-type domain)
1098	2.397	carcinoid tumors	PF00117	GATase (Glutamine amidotransferase class-I)
1099	2.3948	sialadenitis	PF00688	TGFb_propeptide (TGF-beta propeptide)
1100	2.3805	change in bowel habits	PF00520	Ion_trans (Ion transport protein)
1101	2.3802	fibrosis	PF02931	Neur_chan_LBD (Neurotransmitter-gated ion-channel ligand binding domain)
1102	2.377	alveolar proteinosis	PF08840	BAAT_C (BAAT / Acyl-CoA thioester hydrolase C terminal)
1103	2.3734	viral hepatitis	PF04886	PT (PT repeat)
1104	2.3695	Cushing syndrome	PF02844	GARS_N (Phosphoribosylglycinamide synthetase, N domain)
1105	2.3605	acute cholecystitis	PF03062	MBOAT (MBOAT, membrane-bound O-acyltransferase family)
1106	2.3597	rheumatic carditis	PF00266	Aminotran_5 (Aminotransferase class-V)
1107	2.3258	red cell aplasia	PF00175	NAD_binding_1 (Oxidoreductase NAD-binding domain )
1108	2.3244	progressive multifocal leukoencephalopathy	PF01053	Cys_Met_Meta_PP (Cys/Met metabolism PLP-dependent enzyme)
1109	2.3221	arachnoiditis	PF00490	ALAD (Delta-aminolevulinic acid dehydratase)
1110	2.3177	streptococcal infections	PF00350	Dynamin_N (Dynamin family)
1111	2.3099	ASYMPTOMATIC HYPERURICEMIA	PF00688	TGFb_propeptide (TGF-beta propeptide)
1112	2.3032	hypochloremia	PF13516	LRR_6 (Leucine Rich repeat)
1113	2.3003	Testicular Carcinoma	PF01751	Toprim (Toprim domain)
1114	2.2953	hypomenorrhea	PF03486	HI0933_like (HI0933-like protein)
1115	2.2923	tracheobronchitis	PF03921	ICAM_N (Intercellular adhesion molecule (ICAM), N-terminal domain)
1116	2.2838	sprue	PF01134	GIDA (Glucose inhibited division protein A)
1117	2.2739	odynophagia	PF00550	PP-binding (Phosphopantetheine attachment site)
1118	2.2686	Testicular Carcinoma	PF00664	ABC_membrane (ABC transporter transmembrane region)
1119	2.2528	Acute Bronchitis	PF00130	C1_1 (Phorbol esters/diacylglycerol binding domain (C1 domain))
1120	2.2372	ASYMPTOMATIC HYPERURICEMIA	PF12698	ABC2_membrane_3 (ABC-2 family transporter protein)
1121	2.2279	Septicemia	PF09040	H-K_ATPase_N (Gastric H+/K+-ATPase, N terminal domain)
1122	2.2217	carcinoid tumors	PF00688	TGFb_propeptide (TGF-beta propeptide)
1123	2.2215	fecal occult blood	PF09040	H-K_ATPase_N (Gastric H+/K+-ATPase, N terminal domain)
1124	2.2181	IHSS	PF05296	TAS2R (Mammalian taste receptor protein (TAS2R))
1125	2.2093	complete heart block	PF00996	GDI (GDP dissociation inhibitor)
1126	2.2085	fecal occult blood	PF00266	Aminotran_5 (Aminotransferase class-V)
1127	2.2082	diabetic retinopathy	PF01061	ABC2_membrane (ABC-2 type transporter)
1128	2.2043	easy bruising	PF01582	TIR (TIR domain)
1129	2.1693	chronic active hepatitis	PF07966	A1_Propeptide (A1 Propeptide )
1130	2.1658	IHSS	PF00782	DSPc (Dual specificity phosphatase, catalytic domain)
1131	2.1373	petit mal	PF10320	7TM_GPCR_Srsx (Serpentine type 7TM GPCR chemoreceptor Srsx)
1132	2.1324	carcinoid tumors	PF13237	Fer4_10 (4Fe-4S dicluster domain)
1133	2.1155	pyogenic granuloma	PF00001	7tm_1 (7 transmembrane receptor (rhodopsin family))
1134	2.1002	sialadenitis	PF12698	ABC2_membrane_3 (ABC-2 family transporter protein)
1135	2.0778	postnasal drip	PF00130	C1_1 (Phorbol esters/diacylglycerol binding domain (C1 domain))
1136	2.0777	Narcolepsy	PF10320	7TM_GPCR_Srsx (Serpentine type 7TM GPCR chemoreceptor Srsx)
1137	2.063	priapism	PF00206	Lyase_1 (Lyase)
1138	2.0616	viral hepatitis	PF09396	Thrombin_light (Thrombin light chain)
1139	2.0593	steatorrhea	PF00111	Fer2 (2Fe-2S iron-sulfur cluster binding domain)
1140	2.0524	idiopathic nephrotic syndrome	PF03062	MBOAT (MBOAT, membrane-bound O-acyltransferase family)
1141	2.0434	perirectal abscess	PF08028	Acyl-CoA_dh_2 (Acyl-CoA dehydrogenase, C-terminal domain)
1142	2.0306	hemarthrosis	PF00227	Proteasome (Proteasome subunit)
1143	2.0092	chronic active hepatitis	PF08702	Fib_alpha (Fibrinogen alpha/beta chain family)
1144	2.0091	electrolyte imbalance	PF03104	DNA_pol_B_exo1 (DNA polymerase family B, exonuclease domain)
1145	2.0063	dacryocystitis	PF08028	Acyl-CoA_dh_2 (Acyl-CoA dehydrogenase, C-terminal domain)
1146	1.9952	dysequilibrium	PF03486	HI0933_like (HI0933-like protein)
1147	1.9934	transient cerebral ischemia	PF00478	IMPDH (IMP dehydrogenase / GMP reductase domain)
1148	1.9914	respiratory alkalosis	PF05656	DUF805 (Protein of unknown function (DUF805))
1149	1.9872	Acute appendicitis	PF03129	HGTP_anticodon (Anticodon binding domain)
1150	1.9507	milia	PF01007	IRK (Inward rectifier potassium channel)
1151	1.9404	respiratory alkalosis	PF00003	7tm_3 (7 transmembrane sweet-taste receptor of 3 GCPR)
1152	1.9396	supraventricular extrasystoles	PF05296	TAS2R (Mammalian taste receptor protein (TAS2R))
1153	1.937	streptococcal infections	PF00664	ABC_membrane (ABC transporter transmembrane region)
1154	1.9343	odynophagia	PF02771	Acyl-CoA_dh_N (Acyl-CoA dehydrogenase, N-terminal domain)
1155	1.9278	cerebral ischemia	PF00209	SNF (Sodium:neurotransmitter symporter family)
1156	1.927	benign prostatic hyperplasia	PF00341	PDGF (PDGF/VEGF domain)
1157	1.927	enterocolitis	PF00005	ABC_tran (ABC transporter)
1158	1.924	streptococcal infections	PF02888	CaMBD (Calmodulin binding domain)
1159	1.916	carcinoid tumors	PF08242	Methyltransf_12 (Methyltransferase domain)
1160	1.8885	Acute sinusitis	PF03062	MBOAT (MBOAT, membrane-bound O-acyltransferase family)
1161	1.8823	choking	PF12698	ABC2_membrane_3 (ABC-2 family transporter protein)
1162	1.8806	portal hypertension	PF01053	Cys_Met_Meta_PP (Cys/Met metabolism PLP-dependent enzyme)
1163	1.878	easy bruising	PF00478	IMPDH (IMP dehydrogenase / GMP reductase domain)
1164	1.8734	fibrosarcomas	PF00822	PMP22_Claudin (PMP-22/EMP/MP20/Claudin family)
1165	1.8664	nasal septum perforation	PF00186	DHFR_1 (Dihydrofolate reductase)
1166	1.8664	Hypergammaglobulinemia	PF00136	DNA_pol_B (DNA polymerase family B)
1167	1.8663	lung neoplasm malignant	PF11838	ERAP1_C (ERAP1-like C-terminal domain)
1168	1.8574	tracheobronchitis	PF07714	Pkinase_Tyr (Protein tyrosine kinase)
1169	1.8541	cerebral palsy	PF07699	GCC2_GCC3 (GCC2 and GCC3)
1170	1.8529	calcaneal spur	PF13230	GATase_4 (Glutamine amidotransferases class-II)
1171	1.8499	chondrocalcinosis pyrophosphate	PF03062	MBOAT (MBOAT, membrane-bound O-acyltransferase family)
1172	1.8292	scalp seborrhea	PF01061	ABC2_membrane (ABC-2 type transporter)
1173	1.8118	parotid gland enlargement	PF03062	MBOAT (MBOAT, membrane-bound O-acyltransferase family)
1174	1.8079	proctitis	PF02161	Prog_receptor (Progesterone receptor)
1175	1.8049	carotid bruit	PF08447	PAS_3 (PAS fold)
1176	1.7996	sclerosing cholangitis	PF01053	Cys_Met_Meta_PP (Cys/Met metabolism PLP-dependent enzyme)
1177	1.7969	Cushing syndrome	PF01223	Endonuclease_NS (DNA/RNA non-specific endonuclease)
1178	1.7872	toxoplasmosis	PF00214	Calc_CGRP_IAPP (Calcitonin / CGRP / IAPP family)
1179	1.7856	viral hepatitis	PF01593	Amino_oxidase (Flavin containing amine oxidoreductase)
1180	1.7762	metabolic alkalosis	PF08377	MAP2_projctn (MAP2/Tau projection domain)
1181	1.7578	renal colic	PF00266	Aminotran_5 (Aminotransferase class-V)
1182	1.7545	white blood cell count increased	PF04670	Gtr1_RagA (Gtr1/RagA G protein conserved region)
1183	1.7362	bigeminy	PF13401	AAA_22 (AAA domain)
1184	1.729	rectal discharge	PF03062	MBOAT (MBOAT, membrane-bound O-acyltransferase family)
1185	1.7154	postnasal drip	PF08659	KR (KR domain)
1186	1.7125	carcinoid tumors	PF09029	Preseq_ALAS (5-aminolevulinate synthase presequence)
1187	1.7109	pyogenic granuloma	PF06628	Catalase-rel (Catalase-related immune-responsive)
1188	1.7095	transient cerebral ischemia	PF01583	APS_kinase (Adenylylsulphate kinase)
1189	1.7069	acquired immunodeficiency syndrome	PF13640	2OG-FeII_Oxy_3 (2OG-Fe(II) oxygenase superfamily)
1190	1.6931	perirectal abscess	PF02480	Herpes_gE (Alphaherpesvirus glycoprotein E)
1191	1.692	dacryocystitis	PF02480	Herpes_gE (Alphaherpesvirus glycoprotein E)
1192	1.6774	dacryocystitis	PF01738	DLH (Dienelactone hydrolase family)
1193	1.6766	Cervical cancer	PF06464	DMAP_binding (DMAP1-binding Domain)
1194	1.6759	hypocalcemia	PF01030	Recep_L_domain (Receptor L domain)
1195	1.6524	hypercarbia	PF00478	IMPDH (IMP dehydrogenase / GMP reductase domain)
1196	1.6439	milia	PF02864	STAT_bind (STAT protein, DNA binding domain)
1197	1.6431	thrombophlebitis superficial	PF03062	MBOAT (MBOAT, membrane-bound O-acyltransferase family)
1198	1.6428	phocomelia	PF00227	Proteasome (Proteasome subunit)
1199	1.6418	agoraphobia	PF03486	HI0933_like (HI0933-like protein)
1200	1.6341	causalgia	PF00227	Proteasome (Proteasome subunit)
1201	1.6327	dacryocystitis	PF00266	Aminotran_5 (Aminotransferase class-V)
1202	1.6278	venereal disease	PF00209	SNF (Sodium:neurotransmitter symporter family)
1203	1.6275	onychomycosis	PF09040	H-K_ATPase_N (Gastric H+/K+-ATPase, N terminal domain)
1204	1.6257	amaurosis fugax	PF00209	SNF (Sodium:neurotransmitter symporter family)
1205	1.623	hemophilia	PF00023	Ank (Ankyrin repeat)
1206	1.6195	phocomelia	PF03062	MBOAT (MBOAT, membrane-bound O-acyltransferase family)
1207	1.6146	liver function tests abnormal	PF00071	Ras (Ras family)
1208	1.6075	endometritis	PF00520	Ion_trans (Ion transport protein)
1209	1.6023	vitiligo	PF00258	Flavodoxin_1 (Flavodoxin)
1210	1.595	hypercarbia	PF00501	AMP-binding (AMP-binding enzyme)
1211	1.5918	constrictive pericarditis	PF03062	MBOAT (MBOAT, membrane-bound O-acyltransferase family)
1212	1.5915	second degree heart block	PF01404	Ephrin_lbd (Ephrin receptor ligand binding domain)
1213	1.585	Atypical Chest Pain	PF08447	PAS_3 (PAS fold)
1214	1.564	oral lesion	PF03921	ICAM_N (Intercellular adhesion molecule (ICAM), N-terminal domain)
1215	1.5553	viral hepatitis	PF13561	adh_short_C2 (Enoyl-(Acyl carrier protein) reductase)
1216	1.545	odynophagia	PF01070	FMN_dh (FMN-dependent dehydrogenase)
1217	1.5331	cold sores	PF00258	Flavodoxin_1 (Flavodoxin)
1218	1.5279	chronic active hepatitis	PF00354	Pentaxin (Pentaxin family)
1219	1.5276	portal hypertension	PF12947	EGF_3 (EGF domain)
1220	1.5276	fibroadenoma of breast	PF02159	Oest_recep (Oestrogen receptor)
1221	1.5191	progressive multifocal leukoencephalopathy	PF00227	Proteasome (Proteasome subunit)
1222	1.5058	pigmentation disorder	PF02852	Pyr_redox_dim (Pyridine nucleotide-disulphide oxidoreductase, dimerisation domain)
1223	1.5028	sinus tachycardia	PF05296	TAS2R (Mammalian taste receptor protein (TAS2R))
1224	1.5001	Osteogenesis Imperfecta	PF00594	Gla (Vitamin K-dependent carboxylation/gamma-carboxyglutamic (GLA) domain)
1225	1.4857	diabetes mellitus	PF07722	Peptidase_C26 (Peptidase C26)
1226	1.4823	Septicemia	PF00266	Aminotran_5 (Aminotransferase class-V)
1227	1.4784	onychomycosis	PF00266	Aminotran_5 (Aminotransferase class-V)
1228	1.4741	portal hypertension	PF09445	Methyltransf_15 (RNA cap guanine-N2 methyltransferase)
1229	1.471	diverticulosis	PF03062	MBOAT (MBOAT, membrane-bound O-acyltransferase family)
1230	1.456	endometritis	PF02480	Herpes_gE (Alphaherpesvirus glycoprotein E)
1231	1.4407	acquired immunodeficiency syndrome	PF13504	LRR_7 (Leucine rich repeat)
1232	1.4237	steatorrhea	PF06464	DMAP_binding (DMAP1-binding Domain)
1233	1.4184	carotid stenosis	PF03062	MBOAT (MBOAT, membrane-bound O-acyltransferase family)
1234	1.4171	sclerosing cholangitis	PF09445	Methyltransf_15 (RNA cap guanine-N2 methyltransferase)
1235	1.4073	pigmentation disorder	PF02864	STAT_bind (STAT protein, DNA binding domain)
1236	1.4011	respiratory alkalosis	PF00005	ABC_tran (ABC transporter)
1237	1.3857	malignant hyperthermia	PF00117	GATase (Glutamine amidotransferase class-I)
1238	1.3778	ASYMPTOMATIC HYPERURICEMIA	PF13237	Fer4_10 (4Fe-4S dicluster domain)
1239	1.3684	sideroblastic anemia	PF00690	Cation_ATPase_N (Cation transporter/ATPase, N-terminus)
1240	1.3671	B12 deficiency anemia	PF08659	KR (KR domain)
1241	1.3601	fibrosarcomas	PF12160	Fibrinogen_aC (Fibrinogen alpha C domain)
1242	1.3532	transient cerebral ischemia	PF00003	7tm_3 (7 transmembrane sweet-taste receptor of 3 GCPR)
1243	1.3369	sprue	PF03002	Somatostatin (Somatostatin/Cortistatin family)
1244	1.3368	pseudomembranous colitis	PF00520	Ion_trans (Ion transport protein)
1245	1.3302	bladder tumors	PF08659	KR (KR domain)
1246	1.326	hypospadias	PF12710	HAD (haloacid dehalogenase-like hydrolase)
1247	1.3249	transient cerebral ischemia	PF00005	ABC_tran (ABC transporter)
1248	1.3183	prostatism	PF08447	PAS_3 (PAS fold)
1249	1.3166	sideroblastic anemia	PF02798	GST_N (Glutathione S-transferase, N-terminal domain)
1250	1.3056	Osteogenesis Imperfecta	PF09342	DUF1986 (Domain of unknown function (DUF1986))
1251	1.3041	sideroblastic anemia	PF13578	Methyltransf_24 (Methyltransferase domain)
1252	1.3007	brain abscess	PF01223	Endonuclease_NS (DNA/RNA non-specific endonuclease)
1253	1.2996	pyogenic granuloma	PF00104	Hormone_recep (Ligand-binding domain of nuclear hormone receptor)
1254	1.2953	Romberg test	PF01061	ABC2_membrane (ABC-2 type transporter)
1255	1.295	discoid lupus erythematosis	PF00822	PMP22_Claudin (PMP-22/EMP/MP20/Claudin family)
1256	1.2812	hypercarbia	PF12947	EGF_3 (EGF domain)
1257	1.2777	second degree heart block	PF01946	Thi4 (Thi4 family)
1258	1.2702	sclerosing cholangitis	PF09040	H-K_ATPase_N (Gastric H+/K+-ATPase, N terminal domain)
1259	1.264	parotid gland enlargement	PF00227	Proteasome (Proteasome subunit)
1260	1.2598	bilateral hearing loss	PF00214	Calc_CGRP_IAPP (Calcitonin / CGRP / IAPP family)
1261	1.2499	mixed connective tissue disease	PF00057	Ldl_recept_a (Low-density lipoprotein receptor domain class A)
1262	1.2463	acquired immunodeficiency syndrome	PF00531	Death (Death domain)
1263	1.2422	secondary amenorrhea	PF02770	Acyl-CoA_dh_M (Acyl-CoA dehydrogenase, middle domain)
1264	1.2374	milia	PF07690	MFS_1 (Major Facilitator Superfamily)
1265	1.2326	agnosia	PF11465	Receptor_2B4 (Natural killer cell receptor 2B4)
1266	1.2275	sore gums	PF00266	Aminotran_5 (Aminotransferase class-V)
1267	1.2259	tetanus	PF10320	7TM_GPCR_Srsx (Serpentine type 7TM GPCR chemoreceptor Srsx)
1268	1.2248	Acute tubular necrosis	PF00478	IMPDH (IMP dehydrogenase / GMP reductase domain)
1269	1.2196	pigmentation disorder	PF01401	Peptidase_M2 (Angiotensin-converting enzyme)
1270	1.2155	Acute tubular necrosis	PF10613	Lig_chan-Glu_bd (Ligated ion channel L-glutamate- and glycine-binding site)
1271	1.2113	Restless Legs Syndrome	PF13659	Methyltransf_26 (Methyltransferase domain)
1272	1.2112	sialadenitis	PF00117	GATase (Glutamine amidotransferase class-I)
1273	1.2016	polymyalgia rheumatica	PF10320	7TM_GPCR_Srsx (Serpentine type 7TM GPCR chemoreceptor Srsx)
1274	1.2	esophageal spasm	PF02222	ATP-grasp (ATP-grasp domain)
1275	1.1934	gestation	PF00266	Aminotran_5 (Aminotransferase class-V)
1276	1.1893	Acute tubular necrosis	PF00003	7tm_3 (7 transmembrane sweet-taste receptor of 3 GCPR)
1277	1.1889	wrist pain	PF09040	H-K_ATPase_N (Gastric H+/K+-ATPase, N terminal domain)
1278	1.1855	polycystic ovary disease	PF00199	Catalase (Catalase)
1279	1.1736	respiratory alkalosis	PF13555	AAA_29 (P-loop containing region of AAA domain)
1280	1.1735	periodontal disease	PF00341	PDGF (PDGF/VEGF domain)
1281	1.1728	swollen scrotum	PF01061	ABC2_membrane (ABC-2 type transporter)
1282	1.1694	meningiomas	PF02159	Oest_recep (Oestrogen receptor)
1283	1.1667	abdominal aortic aneurysm	PF08659	KR (KR domain)
1284	1.1657	Cervical cancer	PF00714	IFN-gamma (Interferon gamma)
1285	1.1654	chorioretinitis	PF01061	ABC2_membrane (ABC-2 type transporter)
1286	1.1626	cerebral palsy	PF00209	SNF (Sodium:neurotransmitter symporter family)
1287	1.1617	ventricular fibrillation	PF08447	PAS_3 (PAS fold)
1288	1.1557	mixed connective tissue disease	PF09040	H-K_ATPase_N (Gastric H+/K+-ATPase, N terminal domain)
1289	1.1536	food intolerance	PF12831	FAD_oxidored (FAD dependent oxidoreductase)
1290	1.1534	missed abortion	PF02155	GCR (Glucocorticoid receptor)
1291	1.1476	abdominal aortic aneurysm	PF07728	AAA_5 (AAA domain (dynein-related subfamily))
1292	1.1366	electrolyte imbalance	PF01733	Nucleoside_tran (Nucleoside transporter)
1293	1.1358	sclerosing cholangitis	PF03199	GSH_synthase (Eukaryotic glutathione synthase)
1294	1.135	chorioretinitis	PF08736	FA (FERM adjacent (FA))
1295	1.1349	vitreous hemorrhage	PF08840	BAAT_C (BAAT / Acyl-CoA thioester hydrolase C terminal)
1296	1.1341	transient cerebral ischemia	PF13489	Methyltransf_23 (Methyltransferase domain)
1297	1.1319	respiratory alkalosis	PF10613	Lig_chan-Glu_bd (Ligated ion channel L-glutamate- and glycine-binding site)
1298	1.127	epiglottitis	PF07728	AAA_5 (AAA domain (dynein-related subfamily))
1299	1.125	secondary amenorrhea	PF00822	PMP22_Claudin (PMP-22/EMP/MP20/Claudin family)
1300	1.1219	sprue	PF07719	TPR_2 (Tetratricopeptide repeat)
1301	1.1158	odynophagia	PF02843	GARS_C (Phosphoribosylglycinamide synthetase, C domain)
1302	1.1086	Cervical cancer	PF03002	Somatostatin (Somatostatin/Cortistatin family)
1303	1.1085	respiratory alkalosis	PF03205	MobB (Molybdopterin guanine dinucleotide synthesis protein B)
1304	1.1082	sideroblastic anemia	PF13485	Peptidase_MA_2 (Peptidase MA superfamily)
1305	1.1066	progressive multifocal leukoencephalopathy	PF12838	Fer4_7 (4Fe-4S dicluster domain)
1306	1.1063	bruit	PF01738	DLH (Dienelactone hydrolase family)
1307	1.1061	adenitis	PF09040	H-K_ATPase_N (Gastric H+/K+-ATPase, N terminal domain)
1308	1.1059	phocomelia	PF00521	DNA_topoisoIV (DNA gyrase/topoisomerase IV, subunit A)
1309	1.1018	ASYMPTOMATIC HYPERURICEMIA	PF08242	Methyltransf_12 (Methyltransferase domain)
1310	1.0965	loss of consciousness	PF01636	APH (Phosphotransferase enzyme family)
1311	1.0889	hemarthrosis	PF00348	polyprenyl_synt (Polyprenyl synthetase)
1312	1.0879	pseudomembranous colitis	PF02480	Herpes_gE (Alphaherpesvirus glycoprotein E)
1313	1.0872	B12 deficiency anemia	PF07728	AAA_5 (AAA domain (dynein-related subfamily))
1314	1.0799	pigmentation disorder	PF01007	IRK (Inward rectifier potassium channel)
1315	1.0799	distended bladder	PF00206	Lyase_1 (Lyase)
1316	1.0754	change in bowel habits	PF08028	Acyl-CoA_dh_2 (Acyl-CoA dehydrogenase, C-terminal domain)
1317	1.0673	atrophic vaginitis	PF07699	GCC2_GCC3 (GCC2 and GCC3)
1318	1.0651	distended bladder	PF03486	HI0933_like (HI0933-like protein)
1319	1.0597	Testicular Carcinoma	PF00254	FKBP_C (FKBP-type peptidyl-prolyl cis-trans isomerase)
1320	1.0578	xerosis	PF00258	Flavodoxin_1 (Flavodoxin)
1321	1.0492	Cervical cancer	PF02544	Steroid_dh (3-oxo-5-alpha-steroid 4-dehydrogenase )
1322	1.0455	fistula	PF02159	Oest_recep (Oestrogen receptor)
1323	1.0428	milia	PF02852	Pyr_redox_dim (Pyridine nucleotide-disulphide oxidoreductase, dimerisation domain)
1324	1.038	enterocolitis	PF12947	EGF_3 (EGF domain)
1325	1.0363	monoclonal gammopathy	PF00531	Death (Death domain)
1326	1.0363	transient cerebral ischemia	PF01582	TIR (TIR domain)
1327	1.0325	nephrogenic diabetes insipidus	PF01404	Ephrin_lbd (Ephrin receptor ligand binding domain)
1328	1.0278	spinal cord disease	PF06628	Catalase-rel (Catalase-related immune-responsive)
1329	1.0241	portal hypertension	PF00348	polyprenyl_synt (Polyprenyl synthetase)
1330	1.0153	atrophic vaginitis	PF00209	SNF (Sodium:neurotransmitter symporter family)
1331	1.0148	esophageal spasm	PF13492	GAF_3 (GAF domain)
1332	1.0101	progressive multifocal leukoencephalopathy	PF09040	H-K_ATPase_N (Gastric H+/K+-ATPase, N terminal domain)
1333	1.003	transient cerebral ischemia	PF03205	MobB (Molybdopterin guanine dinucleotide synthesis protein B)
1334	0.999	milia	PF01401	Peptidase_M2 (Angiotensin-converting enzyme)
1335	0.99	encopresis	PF09040	H-K_ATPase_N (Gastric H+/K+-ATPase, N terminal domain)
1336	0.987	hypercarbia	PF10613	Lig_chan-Glu_bd (Ligated ion channel L-glutamate- and glycine-binding site)
1337	0.984	sideroblastic anemia	PF00962	A_deaminase (Adenosine/AMP deaminase)
1338	0.9834	odynophagia	PF02568	ThiI (Thiamine biosynthesis protein (ThiI))
1339	0.9815	Pneumocystis carinii pneumonia	PF00551	Formyl_trans_N (Formyl transferase)
1340	0.9801	Hypertensive encephalopathy	PF03062	MBOAT (MBOAT, membrane-bound O-acyltransferase family)
1341	0.9767	polymyositis	PF00033	Cytochrom_B_N (Cytochrome b(N-terminal)/b6/petB)
1342	0.974	Trisomy 21	PF02159	Oest_recep (Oestrogen receptor)
1343	0.9691	generalized seizures	PF00202	Aminotran_3 (Aminotransferase class-III)
1344	0.9674	Hypergammaglobulinemia	PF11956	KCNQC3-Ank-G_bd (Ankyrin-G binding motif of KCNQ2-3)
1345	0.9628	dermatophytosis	PF12947	EGF_3 (EGF domain)
1346	0.9625	Acute tubular necrosis	PF00005	ABC_tran (ABC transporter)
1347	0.956	abdominal aortic aneurysm	PF00130	C1_1 (Phorbol esters/diacylglycerol binding domain (C1 domain))
1348	0.9529	enterocolitis	PF01582	TIR (TIR domain)
1349	0.9505	endometritis	PF01738	DLH (Dienelactone hydrolase family)
1350	0.9501	Osteogenesis Imperfecta	PF00368	HMG-CoA_red (Hydroxymethylglutaryl-coenzyme A reductase)
1351	0.9488	polycystic ovary disease	PF12160	Fibrinogen_aC (Fibrinogen alpha C domain)
1352	0.9446	agnosia	PF06628	Catalase-rel (Catalase-related immune-responsive)
1353	0.9273	respiratory alkalosis	PF01582	TIR (TIR domain)
1354	0.927	milia	PF07645	EGF_CA (Calcium-binding EGF domain)
1355	0.9244	pyogenic granuloma	PF00102	Y_phosphatase (Protein-tyrosine phosphatase)
1356	0.9227	arachnoiditis	PF00755	Carn_acyltransf (Choline/Carnitine o-acyltransferase)
1357	0.9191	sialadenitis	PF13237	Fer4_10 (4Fe-4S dicluster domain)
1358	0.9184	endometritis	PF08028	Acyl-CoA_dh_2 (Acyl-CoA dehydrogenase, C-terminal domain)
1359	0.9171	epiglottitis	PF08659	KR (KR domain)
1360	0.9077	odynophagia	PF00576	Transthyretin (HIUase/Transthyretin family)
1361	0.9025	metabolic alkalosis	PF00117	GATase (Glutamine amidotransferase class-I)
1362	0.9001	ectopic pregnancy	PF02159	Oest_recep (Oestrogen receptor)
1363	0.8993	hepatic necrosis	PF00688	TGFb_propeptide (TGF-beta propeptide)
1364	0.8962	B12 deficiency anemia	PF00130	C1_1 (Phorbol esters/diacylglycerol binding domain (C1 domain))
1365	0.8945	vaginal dysplasia	PF02155	GCR (Glucocorticoid receptor)
1366	0.8935	alveolar proteinosis	PF10613	Lig_chan-Glu_bd (Ligated ion channel L-glutamate- and glycine-binding site)
1367	0.8934	alveolar proteinosis	PF00003	7tm_3 (7 transmembrane sweet-taste receptor of 3 GCPR)
1368	0.8931	perleche	PF01061	ABC2_membrane (ABC-2 type transporter)
1369	0.8864	female infertility	PF03062	MBOAT (MBOAT, membrane-bound O-acyltransferase family)
1370	0.8842	esophageal spasm	PF13738	Pyr_redox_3 (Pyridine nucleotide-disulphide oxidoreductase)
1371	0.8686	left bundle branch block	PF07722	Peptidase_C26 (Peptidase C26)
1372	0.8674	vitreous hemorrhage	PF10613	Lig_chan-Glu_bd (Ligated ion channel L-glutamate- and glycine-binding site)
1373	0.8592	hemarthrosis	PF09040	H-K_ATPase_N (Gastric H+/K+-ATPase, N terminal domain)
1374	0.8583	esophageal spasm	PF03491	5HT_transporter (Serotonin (5-HT) neurotransmitter transporter, N-terminus)
1375	0.8549	giddiness	PF10140	YukC (WXG100 protein secretion system (Wss), protein YukC)
1376	0.8491	postnasal drip	PF07728	AAA_5 (AAA domain (dynein-related subfamily))
1377	0.8482	acquired immunodeficiency syndrome	PF13631	Cytochrom_B_N_2 (Cytochrome b(N-terminal)/b6/petB)
1378	0.8462	Behavior Problems	PF00266	Aminotran_5 (Aminotransferase class-V)
1379	0.83	night blindness	PF03486	HI0933_like (HI0933-like protein)
1380	0.8289	sideroblastic anemia	PF13833	EF-hand_8 (EF-hand domain pair)
1381	0.8286	urinary urgency	PF00130	C1_1 (Phorbol esters/diacylglycerol binding domain (C1 domain))
1382	0.8236	Hypervitaminosis	PF11465	Receptor_2B4 (Natural killer cell receptor 2B4)
1383	0.8103	milia	PF00040	fn2 (Fibronectin type II domain)
1384	0.8098	agnosia	PF05790	C2-set (Immunoglobulin C2-set domain)
1385	0.8081	hydatidiform mole	PF02159	Oest_recep (Oestrogen receptor)
1386	0.8069	ASYMPTOMATIC HYPERURICEMIA	PF00698	Acyl_transf_1 (Acyl transferase domain)
1387	0.8068	vitiligo	PF06907	Latexin (Latexin)
1388	0.8009	Hypervitaminosis	PF05790	C2-set (Immunoglobulin C2-set domain)
1389	0.7989	discoid lupus erythematosis	PF12160	Fibrinogen_aC (Fibrinogen alpha C domain)
1390	0.7898	pyogenic granuloma	PF05790	C2-set (Immunoglobulin C2-set domain)
1391	0.7892	respiratory alkalosis	PF07722	Peptidase_C26 (Peptidase C26)
1392	0.7845	portal hypertension	PF09040	H-K_ATPase_N (Gastric H+/K+-ATPase, N terminal domain)
1393	0.7826	intertrigo	PF01180	DHO_dh (Dihydroorotate dehydrogenase)
1394	0.7761	viral hepatitis	PF13650	Asp_protease_2 (Aspartyl protease)
1395	0.773	parotid gland enlargement	PF00551	Formyl_trans_N (Formyl transferase)
1396	0.7706	respiratory alkalosis	PF12947	EGF_3 (EGF domain)
1397	0.768	fibrosarcomas	PF02769	AIRS_C (AIR synthase related protein, C-terminal domain)
1398	0.7673	heat intolerance	PF05656	DUF805 (Protein of unknown function (DUF805))
1399	0.7658	portal hypertension	PF03199	GSH_synthase (Eukaryotic glutathione synthase)
1400	0.7651	bladder tumors	PF00130	C1_1 (Phorbol esters/diacylglycerol binding domain (C1 domain))
1401	0.7642	rheumatic carditis	PF00117	GATase (Glutamine amidotransferase class-I)
1402	0.763	rheumatic carditis	PF00688	TGFb_propeptide (TGF-beta propeptide)
1403	0.763	change in bowel habits	PF00202	Aminotran_3 (Aminotransferase class-III)
1404	0.76	Acute tubular necrosis	PF00501	AMP-binding (AMP-binding enzyme)
1405	0.7597	esophageal spasm	PF00033	Cytochrom_B_N (Cytochrome b(N-terminal)/b6/petB)
1406	0.7593	easy bruising	PF00501	AMP-binding (AMP-binding enzyme)
1407	0.7578	hypercarbia	PF07722	Peptidase_C26 (Peptidase C26)
1408	0.7549	electrolyte imbalance	PF13237	Fer4_10 (4Fe-4S dicluster domain)
1409	0.7524	Acute tubular necrosis	PF03205	MobB (Molybdopterin guanine dinucleotide synthesis protein B)
1410	0.7522	carotid bruit	PF00003	7tm_3 (7 transmembrane sweet-taste receptor of 3 GCPR)
1411	0.7423	easy bruising	PF03205	MobB (Molybdopterin guanine dinucleotide synthesis protein B)
1412	0.7383	calcaneal spur	PF12831	FAD_oxidored (FAD dependent oxidoreductase)
1413	0.7382	cleft palate	PF02155	GCR (Glucocorticoid receptor)
1414	0.734	esophageal spasm	PF01017	STAT_alpha (STAT protein, all-alpha domain)
1415	0.7273	odynophagia	PF02214	BTB_2 (BTB/POZ domain)
1416	0.7246	milia	PF00535	Glycos_transf_2 (Glycosyl transferase family 2)
1417	0.7159	steatorrhea	PF02544	Steroid_dh (3-oxo-5-alpha-steroid 4-dehydrogenase )
1418	0.712	Hypergammaglobulinemia	PF01404	Ephrin_lbd (Ephrin receptor ligand binding domain)
1419	0.7106	odynophagia	PF08403	AA_permease_N (Amino acid permease N-terminal)
1420	0.7057	endocarditis	PF08028	Acyl-CoA_dh_2 (Acyl-CoA dehydrogenase, C-terminal domain)
1421	0.7021	Acute Bronchitis	PF13659	Methyltransf_26 (Methyltransferase domain)
1422	0.702	monoclonal gammopathy	PF13631	Cytochrom_B_N_2 (Cytochrome b(N-terminal)/b6/petB)
1423	0.7012	portal vein thrombosis	PF02155	GCR (Glucocorticoid receptor)
1424	0.7012	frozen shoulder	PF07699	GCC2_GCC3 (GCC2 and GCC3)
1425	0.6877	phocomelia	PF13855	LRR_8 (Leucine rich repeat)
1426	0.6866	nephrogenic diabetes insipidus	PF00136	DNA_pol_B (DNA polymerase family B)
1427	0.6841	nevus	PF03351	DOMON (DOMON domain)
1428	0.6784	alveolar proteinosis	PF13555	AAA_29 (P-loop containing region of AAA domain)
1429	0.6781	rickets	PF06414	Zeta_toxin (Zeta toxin)
1430	0.6777	fibrosarcomas	PF00199	Catalase (Catalase)
1431	0.6775	metabolic alkalosis	PF08242	Methyltransf_12 (Methyltransferase domain)
1432	0.6759	left bundle branch block	PF01582	TIR (TIR domain)
1433	0.6726	sprue	PF02544	Steroid_dh (3-oxo-5-alpha-steroid 4-dehydrogenase )
1434	0.6715	depressive psychosis	PF06414	Zeta_toxin (Zeta toxin)
1435	0.6689	rheumatic carditis	PF08242	Methyltransf_12 (Methyltransferase domain)
1436	0.6639	Behavior Problems	PF09040	H-K_ATPase_N (Gastric H+/K+-ATPase, N terminal domain)
1437	0.6634	pigmentation disorder	PF00535	Glycos_transf_2 (Glycosyl transferase family 2)
1438	0.6598	cold sores	PF00051	Kringle (Kringle domain)
1439	0.6507	hyperaminoaciduria	PF06414	Zeta_toxin (Zeta toxin)
1440	0.6491	blindness	PF01048	PNP_UDP_1 (Phosphorylase superfamily)
1441	0.6452	vitreous hemorrhage	PF03205	MobB (Molybdopterin guanine dinucleotide synthesis protein B)
1442	0.6368	missed abortion	PF02159	Oest_recep (Oestrogen receptor)
1443	0.6365	Acute tubular necrosis	PF05656	DUF805 (Protein of unknown function (DUF805))
1444	0.6339	atresia	PF02159	Oest_recep (Oestrogen receptor)
1445	0.6308	cerebral ischemia	PF07699	GCC2_GCC3 (GCC2 and GCC3)
1446	0.628	arteriosclerosis	PF10324	7TM_GPCR_Srw (Serpentine type 7TM GPCR chemoreceptor Srw)
1447	0.6278	vitreous hemorrhage	PF12947	EGF_3 (EGF domain)
1448	0.6277	Cervical cancer	PF02518	HATPase_c (Histidine kinase-, DNA gyrase B-, and HSP90-like ATPase)
1449	0.6262	monoclonal gammopathy	PF13504	LRR_7 (Leucine rich repeat)
1450	0.6242	hyperaminoaciduria	PF11956	KCNQC3-Ank-G_bd (Ankyrin-G binding motif of KCNQ2-3)
1451	0.6238	hyperaminoaciduria	PF01946	Thi4 (Thi4 family)
1452	0.6233	sprue	PF00890	FAD_binding_2 (FAD binding domain)
1453	0.618	discoid lupus erythematosis	PF08016	PKD_channel (Polycystin cation channel)
1454	0.6175	portal hypertension	PF12838	Fer4_7 (4Fe-4S dicluster domain)
1455	0.6171	steatorrhea	PF01134	GIDA (Glucose inhibited division protein A)
1456	0.6085	milia	PF09248	DUF1965 (Domain of unknown function (DUF1965))
1457	0.6079	pigmentation disorder	PF07690	MFS_1 (Major Facilitator Superfamily)
1458	0.6018	hemarthrosis	PF00266	Aminotran_5 (Aminotransferase class-V)
1459	0.6014	easy bruising	PF00005	ABC_tran (ABC transporter)
1460	0.5995	encopresis	PF00266	Aminotran_5 (Aminotransferase class-V)
1461	0.5982	hypercarbia	PF05656	DUF805 (Protein of unknown function (DUF805))
1462	0.5977	transient cerebral ischemia	PF07722	Peptidase_C26 (Peptidase C26)
1463	0.5923	intervertebral disc protrusion	PF10320	7TM_GPCR_Srsx (Serpentine type 7TM GPCR chemoreceptor Srsx)
1464	0.5915	orthopnea	PF13230	GATase_4 (Glutamine amidotransferases class-II)
1465	0.5909	hyperaminoaciduria	PF00136	DNA_pol_B (DNA polymerase family B)
1466	0.5825	sprue	PF00111	Fer2 (2Fe-2S iron-sulfur cluster binding domain)
1467	0.5824	phocomelia	PF13604	AAA_30 (AAA domain)
1468	0.5796	vitreous hemorrhage	PF01582	TIR (TIR domain)
1469	0.5795	hypospadias	PF02159	Oest_recep (Oestrogen receptor)
1470	0.5781	collagen vascular disease	PF08447	PAS_3 (PAS fold)
1471	0.5754	night cramps	PF00266	Aminotran_5 (Aminotransferase class-V)
1472	0.5725	causalgia	PF00551	Formyl_trans_N (Formyl transferase)
1473	0.5666	portal hypertension	PF01842	ACT (ACT domain)
1474	0.5659	dacryocystitis	PF00520	Ion_trans (Ion transport protein)
1475	0.5612	rickets	PF01946	Thi4 (Thi4 family)
1476	0.5586	spinal cord disease	PF00104	Hormone_recep (Ligand-binding domain of nuclear hormone receptor)
1477	0.5574	dermatophytosis	PF13555	AAA_29 (P-loop containing region of AAA domain)
1478	0.555	intertrigo	PF13230	GATase_4 (Glutamine amidotransferases class-II)
1479	0.5506	alveolar proteinosis	PF01582	TIR (TIR domain)
1480	0.5506	odynophagia	PF02728	Cu_amine_oxidN3 (Copper amine oxidase, N3 domain)
1481	0.5468	vitamin D deficiency	PF00757	Furin-like (Furin-like cysteine rich region)
1482	0.5441	carotid bruit	PF01582	TIR (TIR domain)
1483	0.5399	spinal cord disease	PF05790	C2-set (Immunoglobulin C2-set domain)
1484	0.5382	polymyositis	PF13492	GAF_3 (GAF domain)
1485	0.5374	disorder of lipid metabolism	PF09445	Methyltransf_15 (RNA cap guanine-N2 methyltransferase)
1486	0.5364	sclerosing cholangitis	PF12838	Fer4_7 (4Fe-4S dicluster domain)
1487	0.5315	dacryocystitis	PF00202	Aminotran_3 (Aminotransferase class-III)
1488	0.524	renal mass NOS	PF03062	MBOAT (MBOAT, membrane-bound O-acyltransferase family)
1489	0.5177	furuncles	PF03062	MBOAT (MBOAT, membrane-bound O-acyltransferase family)
1490	0.514	easy bruising	PF13555	AAA_29 (P-loop containing region of AAA domain)
1491	0.5129	meningiomas	PF12710	HAD (haloacid dehalogenase-like hydrolase)
1492	0.5106	Hypergammaglobulinemia	PF01946	Thi4 (Thi4 family)
1493	0.508	colour blindness	PF08028	Acyl-CoA_dh_2 (Acyl-CoA dehydrogenase, C-terminal domain)
1494	0.5065	cold sores	PF06907	Latexin (Latexin)
1495	0.5027	metabolic alkalosis	PF00689	Cation_ATPase_C (Cation transporting ATPase, C-terminus)
1496	0.5013	chest mass	PF01180	DHO_dh (Dihydroorotate dehydrogenase)
1497	0.5004	Cervical cancer	PF00111	Fer2 (2Fe-2S iron-sulfur cluster binding domain)
1498	0.4972	polycystic ovary disease	PF08016	PKD_channel (Polycystin cation channel)
1499	0.4963	metabolic alkalosis	PF13516	LRR_6 (Leucine Rich repeat)
1500	0.4846	vulval abscess	PF02155	GCR (Glucocorticoid receptor)
1501	0.4806	endocarditis	PF02480	Herpes_gE (Alphaherpesvirus glycoprotein E)
1502	0.4802	sprue	PF00714	IFN-gamma (Interferon gamma)
1503	0.4799	pigmentation disorder	PF08205	C2-set_2 (CD80-like C2-set immunoglobulin domain )
1504	0.4775	milia	PF08205	C2-set_2 (CD80-like C2-set immunoglobulin domain )
1505	0.4772	red cell aplasia	PF00595	PDZ (PDZ domain (Also known as DHR or GLGF))
1506	0.4719	progressive multifocal leukoencephalopathy	PF00348	polyprenyl_synt (Polyprenyl synthetase)
1507	0.471	pigmentation disorder	PF00040	fn2 (Fibronectin type II domain)
1508	0.4709	ASYMPTOMATIC HYPERURICEMIA	PF00117	GATase (Glutamine amidotransferase class-I)
1509	0.4656	left bundle branch block	PF05656	DUF805 (Protein of unknown function (DUF805))
1510	0.464	left bundle branch block	PF00478	IMPDH (IMP dehydrogenase / GMP reductase domain)
1511	0.4609	sclerosing cholangitis	PF00266	Aminotran_5 (Aminotransferase class-V)
1512	0.4607	Lipodystrophy	PF00478	IMPDH (IMP dehydrogenase / GMP reductase domain)
1513	0.4592	hypocalcemia	PF01212	Beta_elim_lyase (Beta-eliminating lyase)
1514	0.4586	Acute tubular necrosis	PF01582	TIR (TIR domain)
1515	0.4561	encopresis	PF02898	NO_synthase (Nitric oxide synthase, oxygenase domain)
1516	0.4538	frozen shoulder	PF00209	SNF (Sodium:neurotransmitter symporter family)
1517	0.4525	alveolar proteinosis	PF03205	MobB (Molybdopterin guanine dinucleotide synthesis protein B)
1518	0.4492	monoclonal gammopathy	PF13640	2OG-FeII_Oxy_3 (2OG-Fe(II) oxygenase superfamily)
1519	0.4457	Atypical Chest Pain	PF13555	AAA_29 (P-loop containing region of AAA domain)
1520	0.4421	streptococcal infections	PF00254	FKBP_C (FKBP-type peptidyl-prolyl cis-trans isomerase)
1521	0.4367	sideroblastic anemia	PF08241	Methyltransf_11 (Methyltransferase domain)
1522	0.4293	Hypergammaglobulinemia	PF06414	Zeta_toxin (Zeta toxin)
1523	0.4281	spinal cord disease	PF11465	Receptor_2B4 (Natural killer cell receptor 2B4)
1524	0.4212	pyogenic granuloma	PF11465	Receptor_2B4 (Natural killer cell receptor 2B4)
1525	0.4206	myxedema	PF12743	ESR1_C (Oestrogen-type nuclear receptor final C-terminal )
1526	0.4168	dermatophytosis	PF01582	TIR (TIR domain)
1527	0.4168	food intolerance	PF13230	GATase_4 (Glutamine amidotransferases class-II)
1528	0.4148	hypercarbia	PF13555	AAA_29 (P-loop containing region of AAA domain)
1529	0.4141	heat intolerance	PF00478	IMPDH (IMP dehydrogenase / GMP reductase domain)
1530	0.4138	hemiparesis	PF13659	Methyltransf_26 (Methyltransferase domain)
1531	0.4126	second degree heart block	PF11956	KCNQC3-Ank-G_bd (Ankyrin-G binding motif of KCNQ2-3)
1532	0.4066	chest mass	PF13230	GATase_4 (Glutamine amidotransferases class-II)
1533	0.4057	metabolic alkalosis	PF13237	Fer4_10 (4Fe-4S dicluster domain)
1534	0.4046	steatorrhea	PF00714	IFN-gamma (Interferon gamma)
1535	0.403	progressive multifocal leukoencephalopathy	PF03199	GSH_synthase (Eukaryotic glutathione synthase)
1536	0.3985	left bundle branch block	PF03205	MobB (Molybdopterin guanine dinucleotide synthesis protein B)
1537	0.3961	Pneumocystis carinii pneumonia	PF12743	ESR1_C (Oestrogen-type nuclear receptor final C-terminal )
1538	0.3959	calcaneal spur	PF00287	Na_K-ATPase (Sodium / potassium ATPase beta chain)
1539	0.3944	hypospadias	PF02155	GCR (Glucocorticoid receptor)
1540	0.3934	depressive psychosis	PF11956	KCNQC3-Ank-G_bd (Ankyrin-G binding motif of KCNQ2-3)
1541	0.3908	bladder tumors	PF07728	AAA_5 (AAA domain (dynein-related subfamily))
1542	0.3893	depressive psychosis	PF01946	Thi4 (Thi4 family)
1543	0.3891	xanthomas	PF00102	Y_phosphatase (Protein-tyrosine phosphatase)
1544	0.388	bladder diverticulum	PF00209	SNF (Sodium:neurotransmitter symporter family)
1545	0.3868	endocarditis	PF00202	Aminotran_3 (Aminotransferase class-III)
1546	0.386	hemarthrosis	PF03199	GSH_synthase (Eukaryotic glutathione synthase)
1547	0.385	portal hypertension	PF13555	AAA_29 (P-loop containing region of AAA domain)
1548	0.3833	Smear cervix abnormal	PF12710	HAD (haloacid dehalogenase-like hydrolase)
1549	0.3786	Osteogenesis Imperfecta	PF08725	Integrin_b_cyt (Integrin beta cytoplasmic domain)
1550	0.3766	dysphemia	PF02159	Oest_recep (Oestrogen receptor)
1551	0.3758	cluster headache	PF00822	PMP22_Claudin (PMP-22/EMP/MP20/Claudin family)
1552	0.3741	burning sensation	PF00209	SNF (Sodium:neurotransmitter symporter family)
1553	0.3733	transient cerebral ischemia	PF10613	Lig_chan-Glu_bd (Ligated ion channel L-glutamate- and glycine-binding site)
1554	0.3727	vaginal dysplasia	PF02159	Oest_recep (Oestrogen receptor)
1555	0.3696	transient cerebral ischemia	PF12947	EGF_3 (EGF domain)
1556	0.3688	glomerulonephritis	PF02222	ATP-grasp (ATP-grasp domain)
1557	0.366	causalgia	PF00020	TNFR_c6 (TNFR/NGFR cysteine-rich region)
1558	0.3654	electrolyte imbalance	PF00689	Cation_ATPase_C (Cation transporting ATPase, C-terminus)
1559	0.3525	cleft palate	PF02159	Oest_recep (Oestrogen receptor)
1560	0.3515	left bundle branch block	PF12947	EGF_3 (EGF domain)
1561	0.3496	alveolar proteinosis	PF00005	ABC_tran (ABC transporter)
1562	0.3457	cerebral thrombosis	PF00036	EF-hand_1 (EF hand)
1563	0.3428	Pneumocystis carinii pneumonia	PF13632	Glyco_trans_2_3 (Glycosyl transferase family group 2)
1564	0.3388	hypercarbia	PF03205	MobB (Molybdopterin guanine dinucleotide synthesis protein B)
1565	0.3323	food intolerance	PF01180	DHO_dh (Dihydroorotate dehydrogenase)
1566	0.3309	orthopnea	PF01180	DHO_dh (Dihydroorotate dehydrogenase)
1567	0.3296	atresia	PF12710	HAD (haloacid dehalogenase-like hydrolase)
1568	0.3282	radiculopathy	PF11838	ERAP1_C (ERAP1-like C-terminal domain)
1569	0.3282	gouty arthritis	PF03062	MBOAT (MBOAT, membrane-bound O-acyltransferase family)
1570	0.3278	chest mass	PF12831	FAD_oxidored (FAD dependent oxidoreductase)
1571	0.3274	Lipodystrophy	PF01582	TIR (TIR domain)
1572	0.3271	vitiligo	PF02540	NAD_synthase (NAD synthase)
1573	0.3264	ectropion	PF12710	HAD (haloacid dehalogenase-like hydrolase)
1574	0.3263	onychomycosis	PF09445	Methyltransf_15 (RNA cap guanine-N2 methyltransferase)
1575	0.326	discoid lupus erythematosis	PF00437	T2SE (Type II/IV secretion system protein)
1576	0.3251	prostatism	PF01582	TIR (TIR domain)
1577	0.3251	progressive multifocal leukoencephalopathy	PF13555	AAA_29 (P-loop containing region of AAA domain)
1578	0.325	streptococcal infections	PF00171	Aldedh (Aldehyde dehydrogenase family)
1579	0.3248	polymyositis	PF01017	STAT_alpha (STAT protein, all-alpha domain)
1580	0.3227	parotid gland enlargement	PF12743	ESR1_C (Oestrogen-type nuclear receptor final C-terminal )
1581	0.3221	amaurosis fugax	PF07699	GCC2_GCC3 (GCC2 and GCC3)
1582	0.3186	progressive multifocal leukoencephalopathy	PF00266	Aminotran_5 (Aminotransferase class-V)
1583	0.3117	phocomelia	PF12743	ESR1_C (Oestrogen-type nuclear receptor final C-terminal )
1584	0.3101	vitreous hemorrhage	PF13555	AAA_29 (P-loop containing region of AAA domain)
1585	0.3077	transient cerebral ischemia	PF13555	AAA_29 (P-loop containing region of AAA domain)
1586	0.3072	bladder diverticulum	PF07699	GCC2_GCC3 (GCC2 and GCC3)
1587	0.3058	bruit	PF09040	H-K_ATPase_N (Gastric H+/K+-ATPase, N terminal domain)
1588	0.2991	juvenile rheumatoid arthritis	PF01471	PG_binding_1 (Putative peptidoglycan binding domain)
1589	0.2961	left bundle branch block	PF13555	AAA_29 (P-loop containing region of AAA domain)
1590	0.2959	carotid bruit	PF00005	ABC_tran (ABC transporter)
1591	0.2941	gestation	PF08028	Acyl-CoA_dh_2 (Acyl-CoA dehydrogenase, C-terminal domain)
1592	0.2923	secondary amenorrhea	PF12160	Fibrinogen_aC (Fibrinogen alpha C domain)
1593	0.2918	renal papillary necrosis	PF00266	Aminotran_5 (Aminotransferase class-V)
1594	0.2913	steatorrhea	PF02518	HATPase_c (Histidine kinase-, DNA gyrase B-, and HSP90-like ATPase)
1595	0.291	orthopnea	PF12831	FAD_oxidored (FAD dependent oxidoreductase)
1596	0.2877	progressive multifocal leukoencephalopathy	PF13185	GAF_2 (GAF domain)
1597	0.2874	hypercarbia	PF00003	7tm_3 (7 transmembrane sweet-taste receptor of 3 GCPR)
1598	0.2867	prostatism	PF00005	ABC_tran (ABC transporter)
1599	0.285	rectal polyp	PF03062	MBOAT (MBOAT, membrane-bound O-acyltransferase family)
1600	0.2792	steatorrhea	PF07719	TPR_2 (Tetratricopeptide repeat)
1601	0.2769	pigmentation disorder	PF07645	EGF_CA (Calcium-binding EGF domain)
1602	0.276	Acute tubular necrosis	PF07722	Peptidase_C26 (Peptidase C26)
1603	0.2758	agnosia	PF00102	Y_phosphatase (Protein-tyrosine phosphatase)
1604	0.2682	transient cerebral ischemia	PF05656	DUF805 (Protein of unknown function (DUF805))
1605	0.2676	orthopnea	PF00287	Na_K-ATPase (Sodium / potassium ATPase beta chain)
1606	0.2645	sclerosing cholangitis	PF00348	polyprenyl_synt (Polyprenyl synthetase)
1607	0.2628	bruit	PF00266	Aminotran_5 (Aminotransferase class-V)
1608	0.2618	Atypical Chest Pain	PF05656	DUF805 (Protein of unknown function (DUF805))
1609	0.2558	secondary amenorrhea	PF08016	PKD_channel (Polycystin cation channel)
1610	0.2489	ASYMPTOMATIC HYPERURICEMIA	PF00689	Cation_ATPase_C (Cation transporting ATPase, C-terminus)
1611	0.2483	collagen vascular disease	PF00003	7tm_3 (7 transmembrane sweet-taste receptor of 3 GCPR)
1612	0.2476	secondary amenorrhea	PF00437	T2SE (Type II/IV secretion system protein)
1613	0.2475	intertrigo	PF12831	FAD_oxidored (FAD dependent oxidoreductase)
1614	0.2455	fibrosarcomas	PF02770	Acyl-CoA_dh_M (Acyl-CoA dehydrogenase, middle domain)
1615	0.2453	depressive psychosis	PF00136	DNA_pol_B (DNA polymerase family B)
1616	0.2437	vitreous hemorrhage	PF00501	AMP-binding (AMP-binding enzyme)
1617	0.2407	myxedema	PF13632	Glyco_trans_2_3 (Glycosyl transferase family group 2)
1618	0.2403	hyperaminoaciduria	PF01404	Ephrin_lbd (Ephrin receptor ligand binding domain)
1619	0.2358	ectropion	PF02155	GCR (Glucocorticoid receptor)
1620	0.2356	polycystic ovary disease	PF02769	AIRS_C (AIR synthase related protein, C-terminal domain)
1621	0.2328	prostatism	PF10613	Lig_chan-Glu_bd (Ligated ion channel L-glutamate- and glycine-binding site)
1622	0.2324	Trisomy 21	PF02155	GCR (Glucocorticoid receptor)
1623	0.232	cluster headache	PF02769	AIRS_C (AIR synthase related protein, C-terminal domain)
1624	0.2307	early menopause	PF12710	HAD (haloacid dehalogenase-like hydrolase)
1625	0.23	alveolar proteinosis	PF00501	AMP-binding (AMP-binding enzyme)
1626	0.226	vitreous hemorrhage	PF07722	Peptidase_C26 (Peptidase C26)
1627	0.2247	respiratory alkalosis	PF00478	IMPDH (IMP dehydrogenase / GMP reductase domain)
1628	0.222	Trisomy 21	PF12710	HAD (haloacid dehalogenase-like hydrolase)
1629	0.2211	Testicular Carcinoma	PF02888	CaMBD (Calmodulin binding domain)
1630	0.2208	Acute tubular necrosis	PF12947	EGF_3 (EGF domain)
1631	0.2167	heat intolerance	PF07722	Peptidase_C26 (Peptidase C26)
1632	0.2144	early menopause	PF02159	Oest_recep (Oestrogen receptor)
1633	0.2124	sinus tachycardia	PF08445	FR47 (FR47-like protein)
1634	0.2121	dermatophytosis	PF10613	Lig_chan-Glu_bd (Ligated ion channel L-glutamate- and glycine-binding site)
1635	0.2117	dermatophytosis	PF05656	DUF805 (Protein of unknown function (DUF805))
1636	0.2104	polycystic ovary disease	PF00822	PMP22_Claudin (PMP-22/EMP/MP20/Claudin family)
1637	0.2093	alveolar proteinosis	PF05656	DUF805 (Protein of unknown function (DUF805))
1638	0.2084	epiglottitis	PF00130	C1_1 (Phorbol esters/diacylglycerol binding domain (C1 domain))
1639	0.2083	sprue	PF02518	HATPase_c (Histidine kinase-, DNA gyrase B-, and HSP90-like ATPase)
1640	0.2077	sideroblastic anemia	PF00536	SAM_1 (SAM domain (Sterile alpha motif))
1641	0.2072	vitreous hemorrhage	PF00005	ABC_tran (ABC transporter)
1642	0.2069	heat intolerance	PF13555	AAA_29 (P-loop containing region of AAA domain)
1643	0.2056	second degree heart block	PF00136	DNA_pol_B (DNA polymerase family B)
1644	0.2043	cerebral thrombosis	PF00023	Ank (Ankyrin repeat)
1645	0.2041	fibrosarcomas	PF00437	T2SE (Type II/IV secretion system protein)
1646	0.2029	steatorrhea	PF01494	FAD_binding_3 (FAD binding domain)
1647	0.2026	dermatophytosis	PF07722	Peptidase_C26 (Peptidase C26)
1648	0.2005	transient cerebral ischemia	PF00501	AMP-binding (AMP-binding enzyme)
1649	0.1968	progressive multifocal leukoencephalopathy	PF00478	IMPDH (IMP dehydrogenase / GMP reductase domain)
1650	0.1961	suicidal tendency	PF03486	HI0933_like (HI0933-like protein)
1651	0.1955	Pneumocystis carinii pneumonia	PF00020	TNFR_c6 (TNFR/NGFR cysteine-rich region)
1652	0.1923	renal colic	PF09040	H-K_ATPase_N (Gastric H+/K+-ATPase, N terminal domain)
1653	0.1918	hemarthrosis	PF12947	EGF_3 (EGF domain)
1654	0.1903	wrist pain	PF00266	Aminotran_5 (Aminotransferase class-V)
1655	0.1873	steatorrhea	PF03002	Somatostatin (Somatostatin/Cortistatin family)
1656	0.1844	left bundle branch block	PF10613	Lig_chan-Glu_bd (Ligated ion channel L-glutamate- and glycine-binding site)
1657	0.1823	heat intolerance	PF00003	7tm_3 (7 transmembrane sweet-taste receptor of 3 GCPR)
1658	0.1812	ovarian cancer	PF02155	GCR (Glucocorticoid receptor)
1659	0.1806	petit mal	PF00266	Aminotran_5 (Aminotransferase class-V)
1660	0.18	fistula	PF12710	HAD (haloacid dehalogenase-like hydrolase)
1661	0.1791	vitreous hemorrhage	PF00478	IMPDH (IMP dehydrogenase / GMP reductase domain)
1662	0.1787	sideroblastic anemia	PF08240	ADH_N (Alcohol dehydrogenase GroES-like domain)
1663	0.1784	fibroadenoma of breast	PF12710	HAD (haloacid dehalogenase-like hydrolase)
1664	0.1776	hemarthrosis	PF12838	Fer4_7 (4Fe-4S dicluster domain)
1665	0.1767	progressive multifocal leukoencephalopathy	PF03171	2OG-FeII_Oxy (2OG-Fe(II) oxygenase superfamily)
1666	0.1725	Atypical Chest Pain	PF03205	MobB (Molybdopterin guanine dinucleotide synthesis protein B)
1667	0.169	wrist pain	PF01738	DLH (Dienelactone hydrolase family)
1668	0.1688	nephrogenic diabetes insipidus	PF01946	Thi4 (Thi4 family)
1669	0.1684	sprue	PF06464	DMAP_binding (DMAP1-binding Domain)
1670	0.1652	hemarthrosis	PF00003	7tm_3 (7 transmembrane sweet-taste receptor of 3 GCPR)
1671	0.1636	heat intolerance	PF00005	ABC_tran (ABC transporter)
1672	0.16	alveolar proteinosis	PF12947	EGF_3 (EGF domain)
1673	0.158	cluster headache	PF00437	T2SE (Type II/IV secretion system protein)
1674	0.1577	portal hypertension	PF00266	Aminotran_5 (Aminotransferase class-V)
1675	0.1574	Pneumocystis carinii pneumonia	PF13855	LRR_8 (Leucine rich repeat)
1676	0.1552	progressive multifocal leukoencephalopathy	PF01842	ACT (ACT domain)
1677	0.1534	endocarditis	PF01738	DLH (Dienelactone hydrolase family)
1678	0.153	alveolar proteinosis	PF07722	Peptidase_C26 (Peptidase C26)
1679	0.1482	myxedema	PF00020	TNFR_c6 (TNFR/NGFR cysteine-rich region)
1680	0.1472	Acute tubular necrosis	PF13555	AAA_29 (P-loop containing region of AAA domain)
1681	0.1442	Cervical cancer	PF07719	TPR_2 (Tetratricopeptide repeat)
1682	0.1422	vulval abscess	PF02159	Oest_recep (Oestrogen receptor)
1683	0.142	dysphemia	PF02155	GCR (Glucocorticoid receptor)
1684	0.1417	xanthomas	PF05790	C2-set (Immunoglobulin C2-set domain)
1685	0.1411	missed abortion	PF12710	HAD (haloacid dehalogenase-like hydrolase)
1686	0.1405	Atypical Chest Pain	PF00003	7tm_3 (7 transmembrane sweet-taste receptor of 3 GCPR)
1687	0.1374	calculus ureteric	PF03062	MBOAT (MBOAT, membrane-bound O-acyltransferase family)
1688	0.1358	atresia	PF02155	GCR (Glucocorticoid receptor)
1689	0.1344	Smear cervix abnormal	PF02155	GCR (Glucocorticoid receptor)
1690	0.1338	Atypical Chest Pain	PF00478	IMPDH (IMP dehydrogenase / GMP reductase domain)
1691	0.1336	collagen vascular disease	PF00005	ABC_tran (ABC transporter)
1692	0.1319	electrolyte imbalance	PF00117	GATase (Glutamine amidotransferase class-I)
1693	0.1317	Cervical cancer	PF00890	FAD_binding_2 (FAD binding domain)
1694	0.1309	left bundle branch block	PF00501	AMP-binding (AMP-binding enzyme)
1695	0.1305	calcaneal spur	PF01180	DHO_dh (Dihydroorotate dehydrogenase)
1696	0.1294	phocomelia	PF13632	Glyco_trans_2_3 (Glycosyl transferase family group 2)
1697	0.1282	prostatism	PF00501	AMP-binding (AMP-binding enzyme)
1698	0.1282	intertrigo	PF00287	Na_K-ATPase (Sodium / potassium ATPase beta chain)
1699	0.1258	endocarditis	PF00520	Ion_trans (Ion transport protein)
1700	0.1241	depressive psychosis	PF01404	Ephrin_lbd (Ephrin receptor ligand binding domain)
1701	0.122	alveolar proteinosis	PF00478	IMPDH (IMP dehydrogenase / GMP reductase domain)
1702	0.1213	carotid bruit	PF03205	MobB (Molybdopterin guanine dinucleotide synthesis protein B)
1703	0.1211	Atypical Chest Pain	PF07722	Peptidase_C26 (Peptidase C26)
1704	0.118	secondary amenorrhea	PF02769	AIRS_C (AIR synthase related protein, C-terminal domain)
1705	0.1177	left bundle branch block	PF00003	7tm_3 (7 transmembrane sweet-taste receptor of 3 GCPR)
1706	0.1171	parotid gland enlargement	PF13855	LRR_8 (Leucine rich repeat)
1707	0.115	cerebral embolism	PF12052	VGCC_beta4Aa_N (Voltage gated calcium channel subunit beta domain 4Aa N terminal)
1708	0.1132	discoid lupus erythematosis	PF02770	Acyl-CoA_dh_M (Acyl-CoA dehydrogenase, middle domain)
1709	0.1129	heat intolerance	PF12947	EGF_3 (EGF domain)
1710	0.1122	polycystic ovary disease	PF00437	T2SE (Type II/IV secretion system protein)
1711	0.1085	nephrogenic diabetes insipidus	PF11956	KCNQC3-Ank-G_bd (Ankyrin-G binding motif of KCNQ2-3)
1712	0.1063	discoid lupus erythematosis	PF02769	AIRS_C (AIR synthase related protein, C-terminal domain)
1713	0.1061	blindness	PF08444	Gly_acyl_tr_C (Aralkyl acyl-CoA:amino acid N-acyltransferase, C-terminal region)
1714	0.1051	Cervical cancer	PF01494	FAD_binding_3 (FAD binding domain)
1715	0.105	vitiligo	PF04131	NanE (Putative N-acetylmannosamine-6-phosphate epimerase)
1716	0.1026	wrist pain	PF02480	Herpes_gE (Alphaherpesvirus glycoprotein E)
1717	0.1018	Testicular Carcinoma	PF00171	Aldedh (Aldehyde dehydrogenase family)
1718	0.1013	Pneumocystis carinii pneumonia	PF13604	AAA_30 (AAA domain)
1719	0.1011	early menopause	PF02155	GCR (Glucocorticoid receptor)
1720	0.1006	left bundle branch block	PF00005	ABC_tran (ABC transporter)
1721	0.0999	second degree heart block	PF06414	Zeta_toxin (Zeta toxin)
1722	0.0989	odynophagia	PF02823	ATP-synt_DE_N (ATP synthase, Delta/Epsilon chain, beta-sandwich domain)
1723	0.0979	cerebral embolism	PF08282	Hydrolase_3 (haloacid dehalogenase-like hydrolase)
1724	0.0972	phocomelia	PF00020	TNFR_c6 (TNFR/NGFR cysteine-rich region)
1725	0.0967	hypercarbia	PF02931	Neur_chan_LBD (Neurotransmitter-gated ion-channel ligand binding domain)
1726	0.0963	Pneumocystis carinii pneumonia	PF00521	DNA_topoisoIV (DNA gyrase/topoisomerase IV, subunit A)
1727	0.0951	dermatophytosis	PF00478	IMPDH (IMP dehydrogenase / GMP reductase domain)
1728	0.0947	kidney carcinoma	PF00341	PDGF (PDGF/VEGF domain)
1729	0.0946	steatorrhea	PF00890	FAD_binding_2 (FAD binding domain)
1730	0.093	heat intolerance	PF01582	TIR (TIR domain)
1731	0.0929	dysphemia	PF12710	HAD (haloacid dehalogenase-like hydrolase)
1732	0.0927	causalgia	PF13855	LRR_8 (Leucine rich repeat)
1733	0.092	rickets	PF01404	Ephrin_lbd (Ephrin receptor ligand binding domain)
1734	0.0896	Atypical Chest Pain	PF12947	EGF_3 (EGF domain)
1735	0.0895	fibrosarcomas	PF08016	PKD_channel (Polycystin cation channel)
1736	0.087	myxedema	PF13604	AAA_30 (AAA domain)
1737	0.0867	food intolerance	PF00287	Na_K-ATPase (Sodium / potassium ATPase beta chain)
1738	0.086	hydatidiform mole	PF12710	HAD (haloacid dehalogenase-like hydrolase)
1739	0.0843	rickets	PF11956	KCNQC3-Ank-G_bd (Ankyrin-G binding motif of KCNQ2-3)
1740	0.0839	myxedema	PF00521	DNA_topoisoIV (DNA gyrase/topoisomerase IV, subunit A)
1741	0.0816	vitreous hemorrhage	PF00003	7tm_3 (7 transmembrane sweet-taste receptor of 3 GCPR)
1742	0.0812	cleft palate	PF12710	HAD (haloacid dehalogenase-like hydrolase)
1743	0.0812	carotid bruit	PF07722	Peptidase_C26 (Peptidase C26)
1744	0.0809	vulval abscess	PF12710	HAD (haloacid dehalogenase-like hydrolase)
1745	0.0786	carotid bruit	PF10613	Lig_chan-Glu_bd (Ligated ion channel L-glutamate- and glycine-binding site)
1746	0.0747	carotid bruit	PF05656	DUF805 (Protein of unknown function (DUF805))
1747	0.0728	causalgia	PF00521	DNA_topoisoIV (DNA gyrase/topoisomerase IV, subunit A)
1748	0.0715	rheumatic carditis	PF13237	Fer4_10 (4Fe-4S dicluster domain)
1749	0.0712	vaginal dysplasia	PF12710	HAD (haloacid dehalogenase-like hydrolase)
1750	0.0697	cluster headache	PF08016	PKD_channel (Polycystin cation channel)
1751	0.0697	Aseptic necrosis	PF00104	Hormone_recep (Ligand-binding domain of nuclear hormone receptor)
1752	0.0694	myxedema	PF00551	Formyl_trans_N (Formyl transferase)
1753	0.0684	Lipodystrophy	PF00005	ABC_tran (ABC transporter)
1754	0.0682	Smear cervix abnormal	PF02159	Oest_recep (Oestrogen receptor)
1755	0.0671	fistula	PF02155	GCR (Glucocorticoid receptor)
1756	0.0661	hepatic necrosis	PF00117	GATase (Glutamine amidotransferase class-I)
1757	0.066	cold sores	PF04131	NanE (Putative N-acetylmannosamine-6-phosphate epimerase)
1758	0.0625	rickets	PF00136	DNA_pol_B (DNA polymerase family B)
1759	0.0616	causalgia	PF13604	AAA_30 (AAA domain)
1760	0.0611	sclerosing cholangitis	PF00501	AMP-binding (AMP-binding enzyme)
1761	0.061	pituitary adenomas	PF13853	7tm_4 (Olfactory receptor)
1762	0.0579	colour blindness	PF02480	Herpes_gE (Alphaherpesvirus glycoprotein E)
1763	0.0577	dermatophytosis	PF00005	ABC_tran (ABC transporter)
1764	0.0564	prostatism	PF00478	IMPDH (IMP dehydrogenase / GMP reductase domain)
1765	0.0545	parotid gland enlargement	PF00521	DNA_topoisoIV (DNA gyrase/topoisomerase IV, subunit A)
1766	0.0532	Cervical cancer	PF05673	DUF815 (Protein of unknown function (DUF815))
1767	0.0516	nephrogenic diabetes insipidus	PF06414	Zeta_toxin (Zeta toxin)
1768	0.051	Lipodystrophy	PF03205	MobB (Molybdopterin guanine dinucleotide synthesis protein B)
1769	0.0508	pigmentation disorder	PF09248	DUF1965 (Domain of unknown function (DUF1965))
1770	0.0507	perleche	PF08736	FA (FERM adjacent (FA))
1771	0.0495	parotid gland enlargement	PF00020	TNFR_c6 (TNFR/NGFR cysteine-rich region)
1772	0.0486	collagen vascular disease	PF10613	Lig_chan-Glu_bd (Ligated ion channel L-glutamate- and glycine-binding site)
1773	0.0471	Lipodystrophy	PF00003	7tm_3 (7 transmembrane sweet-taste receptor of 3 GCPR)
1774	0.047	sclerosing cholangitis	PF01582	TIR (TIR domain)
1775	0.0466	gestation	PF09040	H-K_ATPase_N (Gastric H+/K+-ATPase, N terminal domain)
1776	0.0466	causalgia	PF13632	Glyco_trans_2_3 (Glycosyl transferase family group 2)
1777	0.0465	carotid bruit	PF00478	IMPDH (IMP dehydrogenase / GMP reductase domain)
1778	0.0461	gestation	PF00202	Aminotran_3 (Aminotransferase class-III)
1779	0.0445	progressive multifocal leukoencephalopathy	PF12947	EGF_3 (EGF domain)
1780	0.0442	prostatism	PF07722	Peptidase_C26 (Peptidase C26)
1781	0.0431	sacroiliitis	PF10320	7TM_GPCR_Srsx (Serpentine type 7TM GPCR chemoreceptor Srsx)
1782	0.0417	milia	PF08840	BAAT_C (BAAT / Acyl-CoA thioester hydrolase C terminal)
1783	0.0415	hemarthrosis	PF07722	Peptidase_C26 (Peptidase C26)
1784	0.0405	parotid gland enlargement	PF13632	Glyco_trans_2_3 (Glycosyl transferase family group 2)
1785	0.0404	causalgia	PF12743	ESR1_C (Oestrogen-type nuclear receptor final C-terminal )
1786	0.0401	cluster headache	PF12160	Fibrinogen_aC (Fibrinogen alpha C domain)
1787	0.0399	collagen vascular disease	PF00501	AMP-binding (AMP-binding enzyme)
1788	0.039	sclerosing cholangitis	PF10613	Lig_chan-Glu_bd (Ligated ion channel L-glutamate- and glycine-binding site)
1789	0.0364	sclerosing cholangitis	PF00478	IMPDH (IMP dehydrogenase / GMP reductase domain)
1790	0.0361	Atypical Chest Pain	PF00501	AMP-binding (AMP-binding enzyme)
1791	0.0352	hepatic necrosis	PF03522	KCl_Cotrans_1 (K-Cl Co-transporter type 1 (KCC1))
1792	0.035	hemarthrosis	PF00501	AMP-binding (AMP-binding enzyme)
1793	0.0341	carotid bruit	PF13555	AAA_29 (P-loop containing region of AAA domain)
1794	0.0327	retinal artery occlusion	PF01583	APS_kinase (Adenylylsulphate kinase)
1795	0.0315	sclerosing cholangitis	PF12947	EGF_3 (EGF domain)
1796	0.0314	myxedema	PF13855	LRR_8 (Leucine rich repeat)
1797	0.0311	portal hypertension	PF00478	IMPDH (IMP dehydrogenase / GMP reductase domain)
1798	0.0309	Lipodystrophy	PF05656	DUF805 (Protein of unknown function (DUF805))
1799	0.0309	Lipodystrophy	PF00501	AMP-binding (AMP-binding enzyme)
1800	0.0304	heat intolerance	PF00501	AMP-binding (AMP-binding enzyme)
1801	0.0288	portal hypertension	PF00501	AMP-binding (AMP-binding enzyme)
1802	0.0287	progressive multifocal leukoencephalopathy	PF00005	ABC_tran (ABC transporter)
1803	0.0276	collagen vascular disease	PF01582	TIR (TIR domain)
1804	0.0262	metabolic alkalosis	PF00688	TGFb_propeptide (TGF-beta propeptide)
1805	0.0259	gestation	PF02480	Herpes_gE (Alphaherpesvirus glycoprotein E)
1806	0.0255	Lipodystrophy	PF13555	AAA_29 (P-loop containing region of AAA domain)
1807	0.0249	phocomelia	PF00551	Formyl_trans_N (Formyl transferase)
1808	0.0236	Atypical Chest Pain	PF00005	ABC_tran (ABC transporter)
1809	0.0219	mood disorders	PF00595	PDZ (PDZ domain (Also known as DHR or GLGF))
1810	0.0215	portal hypertension	PF03205	MobB (Molybdopterin guanine dinucleotide synthesis protein B)
1811	0.0194	hydatidiform mole	PF02155	GCR (Glucocorticoid receptor)
1812	0.0193	collagen vascular disease	PF13555	AAA_29 (P-loop containing region of AAA domain)
1813	0.0193	sclerosing cholangitis	PF00005	ABC_tran (ABC transporter)
1814	0.0192	colour blindness	PF00520	Ion_trans (Ion transport protein)
1815	0.0188	collagen vascular disease	PF05656	DUF805 (Protein of unknown function (DUF805))
1816	0.0188	prostatism	PF05656	DUF805 (Protein of unknown function (DUF805))
1817	0.0188	colour blindness	PF00266	Aminotran_5 (Aminotransferase class-V)
1818	0.0187	heat intolerance	PF03205	MobB (Molybdopterin guanine dinucleotide synthesis protein B)
1819	0.0186	sprue	PF01494	FAD_binding_3 (FAD binding domain)
1820	0.0185	sclerosing cholangitis	PF07722	Peptidase_C26 (Peptidase C26)
1821	0.0185	dermatophytosis	PF03205	MobB (Molybdopterin guanine dinucleotide synthesis protein B)
1822	0.0169	hemarthrosis	PF00478	IMPDH (IMP dehydrogenase / GMP reductase domain)
1823	0.0168	generalized seizures	PF00520	Ion_trans (Ion transport protein)
1824	0.0166	Lipodystrophy	PF07722	Peptidase_C26 (Peptidase C26)
1825	0.0159	collagen vascular disease	PF00478	IMPDH (IMP dehydrogenase / GMP reductase domain)
1826	0.0157	carotid bruit	PF12947	EGF_3 (EGF domain)
1827	0.0155	portal hypertension	PF07722	Peptidase_C26 (Peptidase C26)
1828	0.0153	polycythemia	PF13492	GAF_3 (GAF domain)
1829	0.0148	ectropion	PF02159	Oest_recep (Oestrogen receptor)
1830	0.0148	Atypical Chest Pain	PF01582	TIR (TIR domain)
1831	0.014	collagen vascular disease	PF03205	MobB (Molybdopterin guanine dinucleotide synthesis protein B)
1832	0.0131	sclerosing cholangitis	PF03205	MobB (Molybdopterin guanine dinucleotide synthesis protein B)
1833	0.0131	xerosis	PF04131	NanE (Putative N-acetylmannosamine-6-phosphate epimerase)
1834	0.0129	Cervical cancer	PF00305	Lipoxygenase (Lipoxygenase)
1835	0.0124	Cervical cancer	PF03957	Jun (Jun-like transcription factor)
1836	0.0124	portal hypertension	PF10613	Lig_chan-Glu_bd (Ligated ion channel L-glutamate- and glycine-binding site)
1837	0.0122	hypocalcemia	PF01636	APH (Phosphotransferase enzyme family)
1838	0.0114	dermatophytosis	PF00003	7tm_3 (7 transmembrane sweet-taste receptor of 3 GCPR)
1839	0.0112	progressive multifocal leukoencephalopathy	PF01582	TIR (TIR domain)
1840	0.0108	gestation	PF00520	Ion_trans (Ion transport protein)
1841	0.0108	prostatism	PF12947	EGF_3 (EGF domain)
1842	0.0102	hemarthrosis	PF13555	AAA_29 (P-loop containing region of AAA domain)
1843	0.0096	sprue	PF00305	Lipoxygenase (Lipoxygenase)
1844	0.0095	colour blindness	PF09040	H-K_ATPase_N (Gastric H+/K+-ATPase, N terminal domain)
1845	0.0094	polycystic ovary disease	PF02770	Acyl-CoA_dh_M (Acyl-CoA dehydrogenase, middle domain)
1846	0.0091	progressive multifocal leukoencephalopathy	PF00501	AMP-binding (AMP-binding enzyme)
1847	0.009	progressive multifocal leukoencephalopathy	PF05656	DUF805 (Protein of unknown function (DUF805))
1848	0.0077	vitreous hemorrhage	PF05656	DUF805 (Protein of unknown function (DUF805))
1849	0.0076	sprue	PF05673	DUF815 (Protein of unknown function (DUF815))
1850	0.0076	parotid gland enlargement	PF13604	AAA_30 (AAA domain)
1851	0.0073	bruit	PF00202	Aminotran_3 (Aminotransferase class-III)
1852	0.0068	generalized seizures	PF08028	Acyl-CoA_dh_2 (Acyl-CoA dehydrogenase, C-terminal domain)
1853	0.0067	Cervical cancer	PF01134	GIDA (Glucose inhibited division protein A)
1854	0.0067	gestation	PF01738	DLH (Dienelactone hydrolase family)
1855	0.0061	generalized seizures	PF02480	Herpes_gE (Alphaherpesvirus glycoprotein E)
1856	0.0058	carotid bruit	PF00501	AMP-binding (AMP-binding enzyme)
1857	0.0057	hepatic necrosis	PF13237	Fer4_10 (4Fe-4S dicluster domain)
1858	0.0056	progressive multifocal leukoencephalopathy	PF00003	7tm_3 (7 transmembrane sweet-taste receptor of 3 GCPR)
1859	0.0053	portal hypertension	PF00005	ABC_tran (ABC transporter)
1860	0.0049	sclerosing cholangitis	PF00003	7tm_3 (7 transmembrane sweet-taste receptor of 3 GCPR)
1861	0.0047	generalized seizures	PF01738	DLH (Dienelactone hydrolase family)
1862	0.0044	heat intolerance	PF10613	Lig_chan-Glu_bd (Ligated ion channel L-glutamate- and glycine-binding site)
1863	0.0037	meningiomas	PF02155	GCR (Glucocorticoid receptor)
1864	0.0033	Atypical Chest Pain	PF10613	Lig_chan-Glu_bd (Ligated ion channel L-glutamate- and glycine-binding site)
1865	0.0033	ectopic pregnancy	PF12710	HAD (haloacid dehalogenase-like hydrolase)
1866	0.0029	electrolyte imbalance	PF00698	Acyl_transf_1 (Acyl transferase domain)
1867	0.0028	glomerulonephritis	PF03491	5HT_transporter (Serotonin (5-HT) neurotransmitter transporter, N-terminus)
1868	0.0026	sprue	PF03957	Jun (Jun-like transcription factor)
1869	0.0024	hepatic necrosis	PF08242	Methyltransf_12 (Methyltransferase domain)
1870	0.0023	steatorrhea	PF00305	Lipoxygenase (Lipoxygenase)
1871	0.0023	collagen vascular disease	PF12947	EGF_3 (EGF domain)
1872	0.0023	hepatic necrosis	PF12698	ABC2_membrane_3 (ABC-2 family transporter protein)
1873	0.002	ectopic pregnancy	PF02155	GCR (Glucocorticoid receptor)
1874	0.0017	pyoderma gangrenosum	PF03062	MBOAT (MBOAT, membrane-bound O-acyltransferase family)
1875	0.0016	xerosis	PF02540	NAD_synthase (NAD synthase)
1876	0.0011	fibroadenoma of breast	PF02155	GCR (Glucocorticoid receptor)
1877	0.0011	sprue	PF03054	tRNA_Me_trans (tRNA methyl transferase)
1878	0.001	sclerosing cholangitis	PF13555	AAA_29 (P-loop containing region of AAA domain)
1879	0.0009	Testicular Carcinoma	PF12497	ERbeta_N (Estrogen receptor beta)
1880	0.0006	neuromas	PF10320	7TM_GPCR_Srsx (Serpentine type 7TM GPCR chemoreceptor Srsx)
1881	0.0005	colour blindness	PF00202	Aminotran_3 (Aminotransferase class-III)
1882	0.0005	bruit	PF02480	Herpes_gE (Alphaherpesvirus glycoprotein E)
1883	0.0005	night cramps	PF09040	H-K_ATPase_N (Gastric H+/K+-ATPase, N terminal domain)
1884	0.0003	progressive multifocal leukoencephalopathy	PF10613	Lig_chan-Glu_bd (Ligated ion channel L-glutamate- and glycine-binding site)
1885	0.0002	hemarthrosis	PF00005	ABC_tran (ABC transporter)
1886	0.0002	sclerosing cholangitis	PF05656	DUF805 (Protein of unknown function (DUF805))
1887	0.0002	hemarthrosis	PF10613	Lig_chan-Glu_bd (Ligated ion channel L-glutamate- and glycine-binding site)
