# Supplementary material for: Inferring protein domains associated with drug side effects based on drug-target interaction network
Source: BMC Syst Biol. 2013 Dec 13;7(Suppl 6):S18. doi: 10.1186/1752-0509-7-S6-S18 (PMC4029543; doi:10.1186/1752-0509-7-S6-S18)
Supplement: Additional file 2 — Extracted protein domains for each side effect of L1LOG. [file 1752-0509-7-S6-S18-S2.xls]

## Sheet: Sheet1
Rank	Weight	Side effect	Protein domain ID	Protein domain definition
1		anaphylaxis
	330		PF13558	SbcCD_C (Putative exonuclease SbcCD, C subunit)
	320		PF00060	Lig_chan (Ligand-gated ion channel)
	115.825		PF08491	SE (Squalene epoxidase)
	113.48		PF00989	PAS (PAS fold)
	74.9419		PF05790	C2-set (Immunoglobulin C2-set domain)
	66.6052		PF00170	bZIP_1 (bZIP transcription factor)
	58.9164		PF02655	ATP-grasp_3 (ATP-grasp domain)
	58.5205		PF03383	Serpentine_r_xa (Caenorhabditis serpentine receptor-like protein, class xa)
	42.8012		PF13458	Peripla_BP_6 (Periplasmic binding protein)
	39.0093		PF01266	DAO (FAD dependent oxidoreductase)
2		tardive dyskinesia
	330		PF10320	7TM_GPCR_Srsx (Serpentine type 7TM GPCR chemoreceptor Srsx)
3		labyrinthitis
	330		PF10316	7TM_GPCR_Srbc (Serpentine type 7TM GPCR chemoreceptor Srbc )
	70.482		PF10140	YukC (WXG100 protein secretion system (Wss), protein YukC)
4		shortness of breath
	330		PF02898	NO_synthase (Nitric oxide synthase, oxygenase domain)
	325.315		PF10324	7TM_GPCR_Srw (Serpentine type 7TM GPCR chemoreceptor Srw)
	324.446		PF02931	Neur_chan_LBD (Neurotransmitter-gated ion-channel ligand binding domain)
	100.786		PF10320	7TM_GPCR_Srsx (Serpentine type 7TM GPCR chemoreceptor Srsx)
5		priapism
	330		PF10324	7TM_GPCR_Srw (Serpentine type 7TM GPCR chemoreceptor Srw)
	112.992		PF10316	7TM_GPCR_Srbc (Serpentine type 7TM GPCR chemoreceptor Srbc )
	2.063		PF00206	Lyase_1 (Lyase)
6		nasal congestion
	330		PF10324	7TM_GPCR_Srw (Serpentine type 7TM GPCR chemoreceptor Srw)
	330		PF10316	7TM_GPCR_Srbc (Serpentine type 7TM GPCR chemoreceptor Srbc )
7		weakness
	330		PF10324	7TM_GPCR_Srw (Serpentine type 7TM GPCR chemoreceptor Srw)
8		burning sensation
	327.134		PF10316	7TM_GPCR_Srbc (Serpentine type 7TM GPCR chemoreceptor Srbc )
	14.266		PF02867	Ribonuc_red_lgC (Ribonucleotide reductase, barrel domain)
	7.4168		PF03522	KCl_Cotrans_1 (K-Cl Co-transporter type 1 (KCC1))
	5.752		PF10324	7TM_GPCR_Srw (Serpentine type 7TM GPCR chemoreceptor Srw)
	0.3741		PF00209	SNF (Sodium:neurotransmitter symporter family)
9		glycosuria
	326.736		PF00191	Annexin (Annexin)
	145.344		PF08377	MAP2_projctn (MAP2/Tau projection domain)
	49.9279		PF03491	5HT_transporter (Serotonin (5-HT) neurotransmitter transporter, N-terminus)
	48.0767		PF02222	ATP-grasp (ATP-grasp domain)
	32.5342		PF00698	Acyl_transf_1 (Acyl transferase domain)
	31.2779		PF00688	TGFb_propeptide (TGF-beta propeptide)
	27.8112		PF13237	Fer4_10 (4Fe-4S dicluster domain)
	25.3339		PF08242	Methyltransf_12 (Methyltransferase domain)
	24.1742		PF00117	GATase (Glutamine amidotransferase class-I)
	12.9113		PF12698	ABC2_membrane_3 (ABC-2 family transporter protein)
	10.4678		PF00689	Cation_ATPase_C (Cation transporting ATPase, C-terminus)
10		hypoventilation
	292.038		PF02898	NO_synthase (Nitric oxide synthase, oxygenase domain)
	281.043		PF02931	Neur_chan_LBD (Neurotransmitter-gated ion-channel ligand binding domain)
11		ptosis
	279.974		PF10324	7TM_GPCR_Srw (Serpentine type 7TM GPCR chemoreceptor Srw)
	81.8273		PF00206	Lyase_1 (Lyase)
12		torticollis
	266.02		PF10316	7TM_GPCR_Srbc (Serpentine type 7TM GPCR chemoreceptor Srbc )
	26.3428		PF10320	7TM_GPCR_Srsx (Serpentine type 7TM GPCR chemoreceptor Srsx)
13		hyperuricemia
	251.774		PF08377	MAP2_projctn (MAP2/Tau projection domain)
	34.6112		PF03491	5HT_transporter (Serotonin (5-HT) neurotransmitter transporter, N-terminus)
	4.3634		PF02222	ATP-grasp (ATP-grasp domain)
14		increased salivation
	244.49		PF02931	Neur_chan_LBD (Neurotransmitter-gated ion-channel ligand binding domain)
	229.942		PF02898	NO_synthase (Nitric oxide synthase, oxygenase domain)
15		gallbladder disease
	239.287		PF14396	CFTR_R (Cystic fibrosis TM conductance regulator (CFTR), regulator domain)
16		ventricular fibrillation
	235.631		PF00230	MIP (Major intrinsic protein)
	1.1617		PF08447	PAS_3 (PAS fold)
17		respiratory arrest
	232.983		PF02898	NO_synthase (Nitric oxide synthase, oxygenase domain)
	228.235		PF02931	Neur_chan_LBD (Neurotransmitter-gated ion-channel ligand binding domain)
	214.662		PF00999	Na_H_Exchanger (Sodium/hydrogen exchanger family)
	114.674		PF10582	Connexin_CCC (Gap junction channel protein cysteine-rich domain)
	95.9285		PF00059	Lectin_C (Lectin C-type domain)
	84.2092		PF00490	ALAD (Delta-aminolevulinic acid dehydratase)
	60.3583		PF00625	Guanylate_kin (Guanylate kinase)
	35.7684		PF02803	Thiolase_C (Thiolase, C-terminal domain)
	35.3726		PF00145	DNA_methylase (C-5 cytosine-specific DNA methylase)
	32.3173		PF10397	ADSL_C (Adenylosuccinate lyase C-terminus)
	31.5211		PF03522	KCl_Cotrans_1 (K-Cl Co-transporter type 1 (KCC1))
	30.3402		PF02867	Ribonuc_red_lgC (Ribonucleotide reductase, barrel domain)
	19.8508		PF02060	ISK_Channel (Slow voltage-gated potassium channel)
	19.6825		PF00117	GATase (Glutamine amidotransferase class-I)
	15.4865		PF08242	Methyltransf_12 (Methyltransferase domain)
	15.2751		PF00688	TGFb_propeptide (TGF-beta propeptide)
	12.7556		PF13237	Fer4_10 (4Fe-4S dicluster domain)
	12.6952		PF00698	Acyl_transf_1 (Acyl transferase domain)
	9.9073		PF12698	ABC2_membrane_3 (ABC-2 family transporter protein)
	7.0135		PF00689	Cation_ATPase_C (Cation transporting ATPase, C-terminus)
18		mental depression
	232.594		PF10324	7TM_GPCR_Srw (Serpentine type 7TM GPCR chemoreceptor Srw)
	216.334		PF10320	7TM_GPCR_Srsx (Serpentine type 7TM GPCR chemoreceptor Srsx)
	74.0206		PF10316	7TM_GPCR_Srbc (Serpentine type 7TM GPCR chemoreceptor Srbc )
	57.0789		PF00206	Lyase_1 (Lyase)
19		testicular swelling
	225.744		PF10316	7TM_GPCR_Srbc (Serpentine type 7TM GPCR chemoreceptor Srbc )
	157.69		PF00206	Lyase_1 (Lyase)
	14.9712		PF03486	HI0933_like (HI0933-like protein)
	10.9113		PF11933	DUF3451 (Domain of unknown function (DUF3451))
20		drug dependence
	221.801		PF02931	Neur_chan_LBD (Neurotransmitter-gated ion-channel ligand binding domain)
	202.2		PF02898	NO_synthase (Nitric oxide synthase, oxygenase domain)
21		lymphoma
	217.408		PF11838	ERAP1_C (ERAP1-like C-terminal domain)
22		gynecomastia
	212.045		PF14396	CFTR_R (Cystic fibrosis TM conductance regulator (CFTR), regulator domain)
23		bigeminy
	210.126		PF07884	VKOR (Vitamin K epoxide reductase family)
	105.456		PF00999	Na_H_Exchanger (Sodium/hydrogen exchanger family)
	48.4536		PF00620	RhoGAP (RhoGAP domain)
	43.0064		PF12047	DNMT1-RFD (Cytosine specific DNA methyltransferase replication foci domain)
	13.3103		PF05296	TAS2R (Mammalian taste receptor protein (TAS2R))
	12.7435		PF00782	DSPc (Dual specificity phosphatase, catalytic domain)
	10.6878		PF00026	Asp (Eukaryotic aspartyl protease)
	7.4506		PF13895	Ig_2 (Immunoglobulin domain)
	6.5611		PF00977	His_biosynth (Histidine biosynthesis protein)
	1.7362		PF13401	AAA_22 (AAA domain)
24		elevated liver function tests
	205.355		PF08736	FA (FERM adjacent (FA))
25		blindness
	204.418		PF02898	NO_synthase (Nitric oxide synthase, oxygenase domain)
	197.018		PF00458	WHEP-TRS (WHEP-TRS domain)
	189.88		PF02931	Neur_chan_LBD (Neurotransmitter-gated ion-channel ligand binding domain)
	155.58		PF00264	Tyrosinase (Common central domain of tyrosinase)
	106.985		PF00206	Lyase_1 (Lyase)
	82.2683		PF01488	Shikimate_DH (Shikimate / quinate 5-dehydrogenase)
	69.1525		PF00059	Lectin_C (Lectin C-type domain)
	67.2867		PF00490	ALAD (Delta-aminolevulinic acid dehydratase)
	64.8676		PF10582	Connexin_CCC (Gap junction channel protein cysteine-rich domain)
	64.3216		PF08442	ATP-grasp_2 (ATP-grasp domain)
	60.0287		PF05893	LuxC (Acyl-CoA reductase (LuxC))
	58.2801		PF00199	Catalase (Catalase)
	52.5218		PF03477	ATP-cone (ATP cone domain)
	42.0057		PF13191	AAA_16 (AAA ATPase domain)
	40.9247		PF10562	CaM_bdg_C0 (Calmodulin-binding domain C0 of NMDA receptor NR1 subunit)
	40.0497		PF01596	Methyltransf_3 (O-methyltransferase)
	29.5273		PF00153	Mito_carr (Mitochondrial carrier protein)
	24.5015		PF03104	DNA_pol_B_exo1 (DNA polymerase family B, exonuclease domain)
	20.1762		PF03193	DUF258 (Protein of unknown function, DUF258)
	19.9187		PF03761	DUF316 (Domain of unknown function (DUF316) )
	19.9082		PF08763	Ca_chan_IQ (Voltage gated calcium channel IQ domain)
	12.4597		PF04756	OST3_OST6 (OST3 / OST6 family)
	8.0735		PF00586	AIRS (AIR synthase related protein, N-terminal domain)
	7.8507		PF00441	Acyl-CoA_dh_1 (Acyl-CoA dehydrogenase, C-terminal domain)
	6.0964		PF02254	TrkA_N (TrkA-N domain)
	5.5378		PF01207	Dus (Dihydrouridine synthase (Dus))
	4.9154		PF08996	zf-DNA_Pol (DNA Polymerase alpha zinc finger)
	4.2277		PF01733	Nucleoside_tran (Nucleoside transporter)
	3.8622		PF12662	cEGF (Complement Clr-like EGF-like)
	0.6491		PF01048	PNP_UDP_1 (Phosphorylase superfamily)
	0.1061		PF08444	Gly_acyl_tr_C (Aralkyl acyl-CoA:amino acid N-acyltransferase, C-terminal region)
26		multifocal atrial tachycardia
	202.976		PF10316	7TM_GPCR_Srbc (Serpentine type 7TM GPCR chemoreceptor Srbc )
	69.9314		PF00230	MIP (Major intrinsic protein)
27		hematemesis
	202.438		PF03062	MBOAT (MBOAT, membrane-bound O-acyltransferase family)
28		als
	201.328		PF10316	7TM_GPCR_Srbc (Serpentine type 7TM GPCR chemoreceptor Srbc )
	16.1127		PF13659	Methyltransf_26 (Methyltransferase domain)
29		proctitis
	193.698		PF02898	NO_synthase (Nitric oxide synthase, oxygenase domain)
	192.704		PF02931	Neur_chan_LBD (Neurotransmitter-gated ion-channel ligand binding domain)
	1.8079		PF02161	Prog_receptor (Progesterone receptor)
30		pulmonary hypertension
	171.477		PF00206	Lyase_1 (Lyase)
	92.8105		PF00047	ig (Immunoglobulin domain)
	46.3967		PF00102	Y_phosphatase (Protein-tyrosine phosphatase)
	42.7417		PF01935	DUF87 (Domain of unknown function DUF87)
	42.4139		PF00104	Hormone_recep (Ligand-binding domain of nuclear hormone receptor)
	30.3033		PF01590	GAF (GAF domain)
	29.1318		PF13676	TIR_2 (TIR domain)
	6.6425		PF03486	HI0933_like (HI0933-like protein)
31		aseptic meningitis
	171.477		PF00230	MIP (Major intrinsic protein)
	4.855		PF13175	AAA_15 (AAA ATPase domain)
	2.8157		PF00175	NAD_binding_1 (Oxidoreductase NAD-binding domain )
32		gangrene
	171.153		PF10316	7TM_GPCR_Srbc (Serpentine type 7TM GPCR chemoreceptor Srbc )
	40.6219		PF10140	YukC (WXG100 protein secretion system (Wss), protein YukC)
	10.9242		PF10320	7TM_GPCR_Srsx (Serpentine type 7TM GPCR chemoreceptor Srsx)
33		porphyria cutanea tarda
	170.75		PF00999	Na_H_Exchanger (Sodium/hydrogen exchanger family)
34		blepharoconjunctivitis
	170.649		PF10324	7TM_GPCR_Srw (Serpentine type 7TM GPCR chemoreceptor Srw)
	11.8222		PF10140	YukC (WXG100 protein secretion system (Wss), protein YukC)
35		arterial insufficiency
	168.385		PF10316	7TM_GPCR_Srbc (Serpentine type 7TM GPCR chemoreceptor Srbc )
36		shoulder pain
	167.716		PF10324	7TM_GPCR_Srw (Serpentine type 7TM GPCR chemoreceptor Srw)
	107.384		PF00071	Ras (Ras family)
	15.1484		PF07965	Integrin_B_tail (Integrin beta tail domain)
	13.3999		PF00025	Arf (ADP-ribosylation factor family)
	11.5008		PF13641	Glyco_tranf_2_3 (Glycosyltransferase like family 2)
37		Eye Abnormality
	163.036		PF10316	7TM_GPCR_Srbc (Serpentine type 7TM GPCR chemoreceptor Srbc )
38		papilledema
	159.241		PF00102	Y_phosphatase (Protein-tyrosine phosphatase)
	148.752		PF00104	Hormone_recep (Ligand-binding domain of nuclear hormone receptor)
	25.2706		PF11465	Receptor_2B4 (Natural killer cell receptor 2B4)
39		uveitis
	158.912		PF10324	7TM_GPCR_Srw (Serpentine type 7TM GPCR chemoreceptor Srw)
	61.8057		PF10320	7TM_GPCR_Srsx (Serpentine type 7TM GPCR chemoreceptor Srsx)
40		paronychia
	156.395		PF14396	CFTR_R (Cystic fibrosis TM conductance regulator (CFTR), regulator domain)
41		stuttering
	151.991		PF10316	7TM_GPCR_Srbc (Serpentine type 7TM GPCR chemoreceptor Srbc )
42		iritis
	145.124		PF10324	7TM_GPCR_Srw (Serpentine type 7TM GPCR chemoreceptor Srw)
43		vaginal discharge
	145.079		PF00061	Lipocalin (Lipocalin / cytosolic fatty-acid binding protein family)
	20.3129		PF08242	Methyltransf_12 (Methyltransferase domain)
	19.8404		PF00689	Cation_ATPase_C (Cation transporting ATPase, C-terminus)
	17.9171		PF00688	TGFb_propeptide (TGF-beta propeptide)
	14.0095		PF12698	ABC2_membrane_3 (ABC-2 family transporter protein)
	9.2765		PF13237	Fer4_10 (4Fe-4S dicluster domain)
	5.9633		PF00117	GATase (Glutamine amidotransferase class-I)
	3.1325		PF00698	Acyl_transf_1 (Acyl transferase domain)
44		memory loss
	143.476		PF11838	ERAP1_C (ERAP1-like C-terminal domain)
45		meningismus
	141.938		PF11838	ERAP1_C (ERAP1-like C-terminal domain)
	27.6999		PF01023	S_100 (S-100/ICaBP type calcium binding domain)
	24.6126		PF00755	Carn_acyltransf (Choline/Carnitine o-acyltransferase)
46		myopia
	140.108		PF07992	Pyr_redox_2 (Pyridine nucleotide-disulphide oxidoreductase)
	31.9859		PF00191	Annexin (Annexin)
47		ESR increased
	138.784		PF00230	MIP (Major intrinsic protein)
	49.1502		PF00227	Proteasome (Proteasome subunit)
48		contracture
	134.384		PF10324	7TM_GPCR_Srw (Serpentine type 7TM GPCR chemoreceptor Srw)
49		prostatism
	134.297		PF14396	CFTR_R (Cystic fibrosis TM conductance regulator (CFTR), regulator domain)
	5.9747		PF11838	ERAP1_C (ERAP1-like C-terminal domain)
	1.3183		PF08447	PAS_3 (PAS fold)
	0.3251		PF01582	TIR (TIR domain)
	0.2867		PF00005	ABC_tran (ABC transporter)
	0.2328		PF10613	Lig_chan-Glu_bd (Ligated ion channel L-glutamate- and glycine-binding site)
	0.1282		PF00501	AMP-binding (AMP-binding enzyme)
	0.0564		PF00478	IMPDH (IMP dehydrogenase / GMP reductase domain)
	0.0442		PF07722	Peptidase_C26 (Peptidase C26)
	0.0188		PF05656	DUF805 (Protein of unknown function (DUF805))
	0.0108		PF12947	EGF_3 (EGF domain)
50		cervical erosion
	131.393		PF14396	CFTR_R (Cystic fibrosis TM conductance regulator (CFTR), regulator domain)
51		eye redness
	131.196		PF10316	7TM_GPCR_Srbc (Serpentine type 7TM GPCR chemoreceptor Srbc )
	84.2022		PF00206	Lyase_1 (Lyase)
	11.611		PF03486	HI0933_like (HI0933-like protein)
52		chest pain substernal
	131.099		PF10324	7TM_GPCR_Srw (Serpentine type 7TM GPCR chemoreceptor Srw)
53		hearing loss
	130.606		PF03062	MBOAT (MBOAT, membrane-bound O-acyltransferase family)
54		pulmonary edema
	130.223		PF01597	GCV_H (Glycine cleavage H-protein)
	121.607		PF00612	IQ (IQ calmodulin-binding motif)
55		hyperprolactinemia
	127.15		PF07992	Pyr_redox_2 (Pyridine nucleotide-disulphide oxidoreductase)
	90.8773		PF10320	7TM_GPCR_Srsx (Serpentine type 7TM GPCR chemoreceptor Srsx)
	51.2348		PF08447	PAS_3 (PAS fold)
56		neuritis
	126.177		PF12847	Methyltransf_18 (Methyltransferase domain)
57		allergic reaction
	126.144		PF00170	bZIP_1 (bZIP transcription factor)
	41.1178		PF13558	SbcCD_C (Putative exonuclease SbcCD, C subunit)
	19.4911		PF00060	Lig_chan (Ligand-gated ion channel)
	4.0323		PF00989	PAS (PAS fold)
58		enterocolitis
	124.604		PF00230	MIP (Major intrinsic protein)
	98.1008		PF10316	7TM_GPCR_Srbc (Serpentine type 7TM GPCR chemoreceptor Srbc )
	27.0092		PF00156	Pribosyltran (Phosphoribosyl transferase domain)
	12.9014		PF07714	Pkinase_Tyr (Protein tyrosine kinase)
	9.1301		PF03921	ICAM_N (Intercellular adhesion molecule (ICAM), N-terminal domain)
	8.1828		PF10613	Lig_chan-Glu_bd (Ligated ion channel L-glutamate- and glycine-binding site)
	7.3735		PF00478	IMPDH (IMP dehydrogenase / GMP reductase domain)
	7.3438		PF05656	DUF805 (Protein of unknown function (DUF805))
	4.7646		PF03205	MobB (Molybdopterin guanine dinucleotide synthesis protein B)
	4.608		PF07722	Peptidase_C26 (Peptidase C26)
	3.7362		PF13555	AAA_29 (P-loop containing region of AAA domain)
	2.9907		PF00501	AMP-binding (AMP-binding enzyme)
	2.523		PF00003	7tm_3 (7 transmembrane sweet-taste receptor of 3 GCPR)
	1.927		PF00005	ABC_tran (ABC transporter)
	1.038		PF12947	EGF_3 (EGF domain)
	0.9529		PF01582	TIR (TIR domain)
59		urinary hesitancy
	123.334		PF10140	YukC (WXG100 protein secretion system (Wss), protein YukC)
	95.846		PF00061	Lipocalin (Lipocalin / cytosolic fatty-acid binding protein family)
	91.8605		PF10582	Connexin_CCC (Gap junction channel protein cysteine-rich domain)
	87.9249		PF00490	ALAD (Delta-aminolevulinic acid dehydratase)
	86.8132		PF00059	Lectin_C (Lectin C-type domain)
	11.4268		PF10413	Rhodopsin_N (Amino terminal of the G-protein receptor rhodopsin)
60		polymyalgia rheumatica
	122.268		PF10324	7TM_GPCR_Srw (Serpentine type 7TM GPCR chemoreceptor Srw)
	1.2016		PF10320	7TM_GPCR_Srsx (Serpentine type 7TM GPCR chemoreceptor Srsx)
61		paralytic ileus
	120.682		PF14396	CFTR_R (Cystic fibrosis TM conductance regulator (CFTR), regulator domain)
62		COPD
	119.942		PF08736	FA (FERM adjacent (FA))
	79.3155		PF00191	Annexin (Annexin)
	36.7343		PF02161	Prog_receptor (Progesterone receptor)
	12.6494		PF05296	TAS2R (Mammalian taste receptor protein (TAS2R))
	12.2428		PF00782	DSPc (Dual specificity phosphatase, catalytic domain)
	11.6593		PF13895	Ig_2 (Immunoglobulin domain)
63		eustachian tube dysfunction
	117.372		PF10316	7TM_GPCR_Srbc (Serpentine type 7TM GPCR chemoreceptor Srbc )
64		vasculitis
	117.105		PF00191	Annexin (Annexin)
65		sneezing
	116.105		PF02898	NO_synthase (Nitric oxide synthase, oxygenase domain)
	78.1464		PF02931	Neur_chan_LBD (Neurotransmitter-gated ion-channel ligand binding domain)
	48.129		PF00233	PDEase_I (3'5'-cyclic nucleotide phosphodiesterase)
	35.9914		PF00266	Aminotran_5 (Aminotransferase class-V)
	32.5741		PF09040	H-K_ATPase_N (Gastric H+/K+-ATPase, N terminal domain)
	20.2595		PF01030	Recep_L_domain (Receptor L domain)
	16.0686		PF01212	Beta_elim_lyase (Beta-eliminating lyase)
	15.7047		PF01636	APH (Phosphotransferase enzyme family)
66		eyelid disorder
	112.071		PF10316	7TM_GPCR_Srbc (Serpentine type 7TM GPCR chemoreceptor Srbc )
	64.9318		PF00230	MIP (Major intrinsic protein)
67		contact dermatitis
	112.044		PF08477	Miro (Miro-like protein)
68		patent ductus arteriosus
	110.123		PF10316	7TM_GPCR_Srbc (Serpentine type 7TM GPCR chemoreceptor Srbc )
69		varicella
	109.529		PF10316	7TM_GPCR_Srbc (Serpentine type 7TM GPCR chemoreceptor Srbc )
70		malignant hyperthermia
	106.8		PF02898	NO_synthase (Nitric oxide synthase, oxygenase domain)
	103.761		PF02931	Neur_chan_LBD (Neurotransmitter-gated ion-channel ligand binding domain)
	64.9868		PF10140	YukC (WXG100 protein secretion system (Wss), protein YukC)
	51.4814		PF00490	ALAD (Delta-aminolevulinic acid dehydratase)
	50.8279		PF00059	Lectin_C (Lectin C-type domain)
	45.6401		PF10582	Connexin_CCC (Gap junction channel protein cysteine-rich domain)
	39.7417		PF02196	RBD (Raf-like Ras-binding domain)
	31.2634		PF12698	ABC2_membrane_3 (ABC-2 family transporter protein)
	30.354		PF02803	Thiolase_C (Thiolase, C-terminal domain)
	30.3185		PF00145	DNA_methylase (C-5 cytosine-specific DNA methylase)
	23.478		PF13237	Fer4_10 (4Fe-4S dicluster domain)
	16.3078		PF03491	5HT_transporter (Serotonin (5-HT) neurotransmitter transporter, N-terminus)
	14.6799		PF08242	Methyltransf_12 (Methyltransferase domain)
	8.2637		PF02222	ATP-grasp (ATP-grasp domain)
	5.0596		PF00689	Cation_ATPase_C (Cation transporting ATPase, C-terminus)
	4.8349		PF00688	TGFb_propeptide (TGF-beta propeptide)
	2.8409		PF00698	Acyl_transf_1 (Acyl transferase domain)
	1.3857		PF00117	GATase (Glutamine amidotransferase class-I)
71		seizure frequency
	106.07		PF14396	CFTR_R (Cystic fibrosis TM conductance regulator (CFTR), regulator domain)
72		hypopituitarism
	105.075		PF13476	AAA_23 (AAA domain)
	25.2333		PF12697	Abhydrolase_6 (Alpha/beta hydrolase family)
	13.3572		PF00999	Na_H_Exchanger (Sodium/hydrogen exchanger family)
	5.0925		PF13460	NAD_binding_10 (NADH(P)-binding )
	4.7224		PF13246	Hydrolase_like2 (Putative hydrolase of sodium-potassium ATPase alpha subunit)
	2.7493		PF09445	Methyltransf_15 (RNA cap guanine-N2 methyltransferase)
73		azotemia
	104.637		PF00854	PTR2 (POT family)
74		ischemic colitis
	103.766		PF10316	7TM_GPCR_Srbc (Serpentine type 7TM GPCR chemoreceptor Srbc )
75		regurgitation
	102.308		PF10320	7TM_GPCR_Srsx (Serpentine type 7TM GPCR chemoreceptor Srsx)
76		liver function tests abnormal
	101.9		PF01731	Arylesterase (Arylesterase)
	101.878		PF00497	SBP_bac_3 (Bacterial extracellular solute-binding proteins, family 3)
	68.9181		PF12549	TOH_N (Tyrosine hydroxylase N terminal )
	1.6146		PF00071	Ras (Ras family)
77		seasonal allergic rhinitis
	100.631		PF10324	7TM_GPCR_Srw (Serpentine type 7TM GPCR chemoreceptor Srw)
	66.6872		PF00206	Lyase_1 (Lyase)
	3.6686		PF04670	Gtr1_RagA (Gtr1/RagA G protein conserved region)
78		leukemia
	100.059		PF09445	Methyltransf_15 (RNA cap guanine-N2 methyltransferase)
	99.1355		PF00230	MIP (Major intrinsic protein)
	21.5563		PF03199	GSH_synthase (Eukaryotic glutathione synthase)
	12.2276		PF00348	polyprenyl_synt (Polyprenyl synthetase)
	10.1106		PF12838	Fer4_7 (4Fe-4S dicluster domain)
79		corneal disorders
	99.4398		PF14396	CFTR_R (Cystic fibrosis TM conductance regulator (CFTR), regulator domain)
80		bipolar disorder
	98.0912		PF14396	CFTR_R (Cystic fibrosis TM conductance regulator (CFTR), regulator domain)
	16.8344		PF11838	ERAP1_C (ERAP1-like C-terminal domain)
81		hepatic encephalopathy
	96.2208		PF00854	PTR2 (POT family)
	26.2194		PF09164	VitD-bind_III (Vitamin D binding protein, domain III)
	26.1721		PF03712	Cu2_monoox_C (Copper type II ascorbate-dependent monooxygenase, C-terminal domain)
	26.1615		PF00996	GDI (GDP dissociation inhibitor)
	19.6326		PF02161	Prog_receptor (Progesterone receptor)
82		sialadenitis
	95.9706		PF00191	Annexin (Annexin)
	47.3304		PF08377	MAP2_projctn (MAP2/Tau projection domain)
	17.2358		PF02222	ATP-grasp (ATP-grasp domain)
	13.5808		PF03491	5HT_transporter (Serotonin (5-HT) neurotransmitter transporter, N-terminus)
	10.7117		PF00689	Cation_ATPase_C (Cation transporting ATPase, C-terminus)
	4.5438		PF08242	Methyltransf_12 (Methyltransferase domain)
	2.6715		PF00698	Acyl_transf_1 (Acyl transferase domain)
	2.3948		PF00688	TGFb_propeptide (TGF-beta propeptide)
	2.1002		PF12698	ABC2_membrane_3 (ABC-2 family transporter protein)
	1.2112		PF00117	GATase (Glutamine amidotransferase class-I)
	0.9191		PF13237	Fer4_10 (4Fe-4S dicluster domain)
83		microcytic anemia
	95.6101		PF07992	Pyr_redox_2 (Pyridine nucleotide-disulphide oxidoreductase)
	35.2527		PF00191	Annexin (Annexin)
	3.2186		PF11838	ERAP1_C (ERAP1-like C-terminal domain)
84		facial paralysis
	95.1017		PF07884	VKOR (Vitamin K epoxide reductase family)
	48.8494		PF08450	SGL (SMP-30/Gluconolaconase/LRE-like region)
	32.0086		PF08447	PAS_3 (PAS fold)
85		plantar fasciitis
	93.2818		PF10316	7TM_GPCR_Srbc (Serpentine type 7TM GPCR chemoreceptor Srbc )
86		orthostasis
	92.8412		PF10324	7TM_GPCR_Srw (Serpentine type 7TM GPCR chemoreceptor Srw)
	28.3376		PF00061	Lipocalin (Lipocalin / cytosolic fatty-acid binding protein family)
87		deep vein thrombosis
	91.9672		PF14396	CFTR_R (Cystic fibrosis TM conductance regulator (CFTR), regulator domain)
	14.254		PF13895	Ig_2 (Immunoglobulin domain)
	9.8141		PF05296	TAS2R (Mammalian taste receptor protein (TAS2R))
	4.6727		PF00782	DSPc (Dual specificity phosphatase, catalytic domain)
88		Gastrointestinal Obstruction
	91.962		PF14396	CFTR_R (Cystic fibrosis TM conductance regulator (CFTR), regulator domain)
	9.8113		PF10320	7TM_GPCR_Srsx (Serpentine type 7TM GPCR chemoreceptor Srsx)
89		uterine fibroids
	89.7144		PF10324	7TM_GPCR_Srw (Serpentine type 7TM GPCR chemoreceptor Srw)
90		arachnoiditis
	88.0354		PF00206	Lyase_1 (Lyase)
	30.8558		PF00059	Lectin_C (Lectin C-type domain)
	15.2663		PF11838	ERAP1_C (ERAP1-like C-terminal domain)
	9.3881		PF10582	Connexin_CCC (Gap junction channel protein cysteine-rich domain)
	5.1699		PF01023	S_100 (S-100/ICaBP type calcium binding domain)
	4.1401		PF01082	Cu2_monooxygen (Copper type II ascorbate-dependent monooxygenase, N-terminal domain)
	2.3221		PF00490	ALAD (Delta-aminolevulinic acid dehydratase)
	0.9227		PF00755	Carn_acyltransf (Choline/Carnitine o-acyltransferase)
91		pleuritic pain
	86.7769		PF10320	7TM_GPCR_Srsx (Serpentine type 7TM GPCR chemoreceptor Srsx)
92		miliaria
	86.1258		PF00061	Lipocalin (Lipocalin / cytosolic fatty-acid binding protein family)
	14.2555		PF00071	Ras (Ras family)
	7.3584		PF00186	DHFR_1 (Dihydrofolate reductase)
93		polymyositis
	85.0207		PF10316	7TM_GPCR_Srbc (Serpentine type 7TM GPCR chemoreceptor Srbc )
	4.9203		PF03491	5HT_transporter (Serotonin (5-HT) neurotransmitter transporter, N-terminus)
	3.2972		PF13738	Pyr_redox_3 (Pyridine nucleotide-disulphide oxidoreductase)
	2.509		PF02222	ATP-grasp (ATP-grasp domain)
	0.9767		PF00033	Cytochrom_B_N (Cytochrome b(N-terminal)/b6/petB)
	0.5382		PF13492	GAF_3 (GAF domain)
	0.3248		PF01017	STAT_alpha (STAT protein, all-alpha domain)
94		hair disorder
	84.8998		PF10324	7TM_GPCR_Srw (Serpentine type 7TM GPCR chemoreceptor Srw)
95		acute psychosis
	84.3517		PF11838	ERAP1_C (ERAP1-like C-terminal domain)
	32.1717		PF10662	PduV-EutP (Ethanolamine utilisation - propanediol utilisation)
96		methemoglobinemia
	83.7044		PF00170	bZIP_1 (bZIP transcription factor)
	41.0937		PF00041	fn3 (Fibronectin type III domain)
	20.4589		PF00209	SNF (Sodium:neurotransmitter symporter family)
	15.6792		PF07699	GCC2_GCC3 (GCC2 and GCC3)
97		testicular atrophy
	81.9864		PF10324	7TM_GPCR_Srw (Serpentine type 7TM GPCR chemoreceptor Srw)
	32.692		PF02161	Prog_receptor (Progesterone receptor)
98		corneal ulcer
	80.8986		PF00071	Ras (Ras family)
	20.3927		PF00186	DHFR_1 (Dihydrofolate reductase)
99		uremia
	80.1361		PF00104	Hormone_recep (Ligand-binding domain of nuclear hormone receptor)
	60.1404		PF00102	Y_phosphatase (Protein-tyrosine phosphatase)
100		bundle branch block
	79.9277		PF07884	VKOR (Vitamin K epoxide reductase family)
101		balanitis
	79.6304		PF10320	7TM_GPCR_Srsx (Serpentine type 7TM GPCR chemoreceptor Srsx)
	12.4154		PF08919	F_actin_bind (F-actin binding)
102		pseudomembranous colitis
	79.2196		PF00850	Hist_deacetyl (Histone deacetylase domain)
	5.1114		PF01738	DLH (Dienelactone hydrolase family)
	4.4612		PF00202	Aminotran_3 (Aminotransferase class-III)
	2.6275		PF08028	Acyl-CoA_dh_2 (Acyl-CoA dehydrogenase, C-terminal domain)
	1.3368		PF00520	Ion_trans (Ion transport protein)
	1.0879		PF02480	Herpes_gE (Alphaherpesvirus glycoprotein E)
103		congestive heart failure
	78.5229		PF12549	TOH_N (Tyrosine hydroxylase N terminal )
104		Parkinson
	78.4626		PF10320	7TM_GPCR_Srsx (Serpentine type 7TM GPCR chemoreceptor Srsx)
105		AV block first degree
	78.1283		PF10324	7TM_GPCR_Srw (Serpentine type 7TM GPCR chemoreceptor Srw)
106		hyperphagia
	76.9794		PF10324	7TM_GPCR_Srw (Serpentine type 7TM GPCR chemoreceptor Srw)
	31.2887		PF00061	Lipocalin (Lipocalin / cytosolic fatty-acid binding protein family)
107		bradycardia
	76.8577		PF10324	7TM_GPCR_Srw (Serpentine type 7TM GPCR chemoreceptor Srw)
108		respiratory alkalosis
	75.7839		PF10324	7TM_GPCR_Srw (Serpentine type 7TM GPCR chemoreceptor Srw)
	14.9226		PF00211	Guanylate_cyc (Adenylate and Guanylate cyclase catalytic domain)
	14.9143		PF06021	Gly_acyl_tr_N (Aralkyl acyl-CoA:amino acid N-acyltransferase)
	14.8648		PF00324	AA_permease (Amino acid permease)
	14.2062		PF08447	PAS_3 (PAS fold)
	6.8153		PF05729	NACHT (NACHT domain)
	5.6436		PF00028	Cadherin (Cadherin domain)
	4.9391		PF10565	NMDAR2_C (N-methyl D-aspartate receptor 2B3 C-terminus)
	4.902		PF11032	ApoM (Apolipoprotein M (ApoM))
	4.3212		PF03493	BK_channel_a (Calcium-activated BK potassium channel alpha subunit)
	3.3516		PF07653	SH3_2 (Variant SH3 domain)
	3.3016		PF10320	7TM_GPCR_Srsx (Serpentine type 7TM GPCR chemoreceptor Srsx)
	2.458		PF00501	AMP-binding (AMP-binding enzyme)
	1.9914		PF05656	DUF805 (Protein of unknown function (DUF805))
	1.9404		PF00003	7tm_3 (7 transmembrane sweet-taste receptor of 3 GCPR)
	1.4011		PF00005	ABC_tran (ABC transporter)
	1.1736		PF13555	AAA_29 (P-loop containing region of AAA domain)
	1.1319		PF10613	Lig_chan-Glu_bd (Ligated ion channel L-glutamate- and glycine-binding site)
	1.1085		PF03205	MobB (Molybdopterin guanine dinucleotide synthesis protein B)
	0.9273		PF01582	TIR (TIR domain)
	0.7892		PF07722	Peptidase_C26 (Peptidase C26)
	0.7706		PF12947	EGF_3 (EGF domain)
	0.2247		PF00478	IMPDH (IMP dehydrogenase / GMP reductase domain)
109		petit mal
	75.362		PF10316	7TM_GPCR_Srbc (Serpentine type 7TM GPCR chemoreceptor Srbc )
	16.4855		PF09029	Preseq_ALAS (5-aminolevulinate synthase presequence)
	2.1373		PF10320	7TM_GPCR_Srsx (Serpentine type 7TM GPCR chemoreceptor Srsx)
	0.1806		PF00266	Aminotran_5 (Aminotransferase class-V)
110		corneal opacity
	75.131		PF10324	7TM_GPCR_Srw (Serpentine type 7TM GPCR chemoreceptor Srw)
	43.0695		PF10320	7TM_GPCR_Srsx (Serpentine type 7TM GPCR chemoreceptor Srsx)
111		megaloblastic anemia
	74.9078		PF00854	PTR2 (POT family)
	40.9997		PF00175	NAD_binding_1 (Oxidoreductase NAD-binding domain )
	25.4095		PF02931	Neur_chan_LBD (Neurotransmitter-gated ion-channel ligand binding domain)
	9.9898		PF02898	NO_synthase (Nitric oxide synthase, oxygenase domain)
112		suicide attempt
	73.9745		PF00175	NAD_binding_1 (Oxidoreductase NAD-binding domain )
113		choking
	73.8051		PF00999	Na_H_Exchanger (Sodium/hydrogen exchanger family)
	71.9669		PF00191	Annexin (Annexin)
	44.6506		PF08377	MAP2_projctn (MAP2/Tau projection domain)
	18.64		PF00117	GATase (Glutamine amidotransferase class-I)
	15.5517		PF03491	5HT_transporter (Serotonin (5-HT) neurotransmitter transporter, N-terminus)
	10.0102		PF13237	Fer4_10 (4Fe-4S dicluster domain)
	9.4291		PF00688	TGFb_propeptide (TGF-beta propeptide)
	8.0005		PF02222	ATP-grasp (ATP-grasp domain)
	6.2313		PF00698	Acyl_transf_1 (Acyl transferase domain)
	4.6014		PF00689	Cation_ATPase_C (Cation transporting ATPase, C-terminus)
	3.6503		PF08242	Methyltransf_12 (Methyltransferase domain)
	1.8823		PF12698	ABC2_membrane_3 (ABC-2 family transporter protein)
114		autonomic instability
	71.51		PF10324	7TM_GPCR_Srw (Serpentine type 7TM GPCR chemoreceptor Srw)
	15.1567		PF10320	7TM_GPCR_Srsx (Serpentine type 7TM GPCR chemoreceptor Srsx)
115		hypercarbia
	71.4153		PF10324	7TM_GPCR_Srw (Serpentine type 7TM GPCR chemoreceptor Srw)
	55.1594		PF00061	Lipocalin (Lipocalin / cytosolic fatty-acid binding protein family)
	16.7317		PF10662	PduV-EutP (Ethanolamine utilisation - propanediol utilisation)
	10.5368		PF00266	Aminotran_5 (Aminotransferase class-V)
	4.1983		PF01582	TIR (TIR domain)
	2.9299		PF09040	H-K_ATPase_N (Gastric H+/K+-ATPase, N terminal domain)
	2.8005		PF02898	NO_synthase (Nitric oxide synthase, oxygenase domain)
	2.7674		PF00005	ABC_tran (ABC transporter)
	1.6524		PF00478	IMPDH (IMP dehydrogenase / GMP reductase domain)
	1.595		PF00501	AMP-binding (AMP-binding enzyme)
	1.2812		PF12947	EGF_3 (EGF domain)
	0.987		PF10613	Lig_chan-Glu_bd (Ligated ion channel L-glutamate- and glycine-binding site)
	0.7578		PF07722	Peptidase_C26 (Peptidase C26)
	0.5982		PF05656	DUF805 (Protein of unknown function (DUF805))
	0.4148		PF13555	AAA_29 (P-loop containing region of AAA domain)
	0.3388		PF03205	MobB (Molybdopterin guanine dinucleotide synthesis protein B)
	0.2874		PF00003	7tm_3 (7 transmembrane sweet-taste receptor of 3 GCPR)
	0.0967		PF02931	Neur_chan_LBD (Neurotransmitter-gated ion-channel ligand binding domain)
116		bleeding diathesis
	70.18		PF03062	MBOAT (MBOAT, membrane-bound O-acyltransferase family)
	18.7052		PF09040	H-K_ATPase_N (Gastric H+/K+-ATPase, N terminal domain)
	13.1716		PF13847	Methyltransf_31 (Methyltransferase domain)
	9.9806		PF00266	Aminotran_5 (Aminotransferase class-V)
117		oral pain
	70.1465		PF00230	MIP (Major intrinsic protein)
	59.1806		PF10324	7TM_GPCR_Srw (Serpentine type 7TM GPCR chemoreceptor Srw)
	19.0743		PF00212	ANP (Atrial natriuretic peptide)
	19.0493		PF00122	E1-E2_ATPase (E1-E2 ATPase)
118		alcohol abuse
	70.106		PF00061	Lipocalin (Lipocalin / cytosolic fatty-acid binding protein family)
119		acute pulmonary edema
	68.6058		PF10320	7TM_GPCR_Srsx (Serpentine type 7TM GPCR chemoreceptor Srsx)
120		hyperparathyroidism
	67.5842		PF00151	Lipase (Lipase)
	21.0302		PF00089	Trypsin (Trypsin)
	19.1188		PF00757	Furin-like (Furin-like cysteine rich region)
121		IHSS
	66.5547		PF07992	Pyr_redox_2 (Pyridine nucleotide-disulphide oxidoreductase)
	27.253		PF00999	Na_H_Exchanger (Sodium/hydrogen exchanger family)
	22.9212		PF00620	RhoGAP (RhoGAP domain)
	13.2649		PF00191	Annexin (Annexin)
	11.1457		PF12047	DNMT1-RFD (Cytosine specific DNA methyltransferase replication foci domain)
	7.4258		PF08736	FA (FERM adjacent (FA))
	3.3624		PF08447	PAS_3 (PAS fold)
	3.026		PF13895	Ig_2 (Immunoglobulin domain)
	2.2181		PF05296	TAS2R (Mammalian taste receptor protein (TAS2R))
	2.1658		PF00782	DSPc (Dual specificity phosphatase, catalytic domain)
122		electrolyte imbalance
	66.1906		PF03477	ATP-cone (ATP cone domain)
	61.4419		PF00206	Lyase_1 (Lyase)
	56.609		PF00458	WHEP-TRS (WHEP-TRS domain)
	54.6787		PF00264	Tyrosinase (Common central domain of tyrosinase)
	19.4767		PF01488	Shikimate_DH (Shikimate / quinate 5-dehydrogenase)
	14.9393		PF08442	ATP-grasp_2 (ATP-grasp domain)
	12.9109		PF10562	CaM_bdg_C0 (Calmodulin-binding domain C0 of NMDA receptor NR1 subunit)
	12.1415		PF13191	AAA_16 (AAA ATPase domain)
	11.6962		PF00191	Annexin (Annexin)
	11.4599		PF05893	LuxC (Acyl-CoA reductase (LuxC))
	10.4034		PF00199	Catalase (Catalase)
	9.669		PF00688	TGFb_propeptide (TGF-beta propeptide)
	9.5976		PF01596	Methyltransf_3 (O-methyltransferase)
	8.6501		PF12698	ABC2_membrane_3 (ABC-2 family transporter protein)
	6.8407		PF00586	AIRS (AIR synthase related protein, N-terminal domain)
	6.6842		PF03193	DUF258 (Protein of unknown function, DUF258)
	5.0696		PF04756	OST3_OST6 (OST3 / OST6 family)
	3.6464		PF08242	Methyltransf_12 (Methyltransferase domain)
	2.6152		PF08763	Ca_chan_IQ (Voltage gated calcium channel IQ domain)
	2.4229		PF03761	DUF316 (Domain of unknown function (DUF316) )
	2.0091		PF03104	DNA_pol_B_exo1 (DNA polymerase family B, exonuclease domain)
	1.1366		PF01733	Nucleoside_tran (Nucleoside transporter)
	0.7549		PF13237	Fer4_10 (4Fe-4S dicluster domain)
	0.3654		PF00689	Cation_ATPase_C (Cation transporting ATPase, C-terminus)
	0.1319		PF00117	GATase (Glutamine amidotransferase class-I)
	0.0029		PF00698	Acyl_transf_1 (Acyl transferase domain)
123		dysesthesia
	65.9537		PF14396	CFTR_R (Cystic fibrosis TM conductance regulator (CFTR), regulator domain)
	4.4783		PF00489	IL6 (Interleukin-6/G-CSF/MGF family)
124		Infectious Diseases
	65.0045		PF10316	7TM_GPCR_Srbc (Serpentine type 7TM GPCR chemoreceptor Srbc )
125		generalized pain
	64.9107		PF00061	Lipocalin (Lipocalin / cytosolic fatty-acid binding protein family)
	47.5348		PF00071	Ras (Ras family)
	17.6519		PF00109	ketoacyl-synt (Beta-ketoacyl synthase, N-terminal domain)
126		renal colic
	64.3237		PF09445	Methyltransf_15 (RNA cap guanine-N2 methyltransferase)
	8.3843		PF01842	ACT (ACT domain)
	1.7578		PF00266	Aminotran_5 (Aminotransferase class-V)
	0.1923		PF09040	H-K_ATPase_N (Gastric H+/K+-ATPase, N terminal domain)
127		tenosynovitis
	63.8958		PF00362	Integrin_beta (Integrin, beta chain)
	59.7961		PF03530	SK_channel (Calcium-activated SK potassium channel)
	31.2369		PF00351	Biopterin_H (Biopterin-dependent aromatic amino acid hydroxylase)
	28.5769		PF13365	Trypsin_2 (Trypsin-like peptidase domain)
128		psychomotor retardation
	63.033		PF02931	Neur_chan_LBD (Neurotransmitter-gated ion-channel ligand binding domain)
	53.2757		PF02898	NO_synthase (Nitric oxide synthase, oxygenase domain)
129		Ejaculation Premature
	62.518		PF13516	LRR_6 (Leucine Rich repeat)
	5.4734		PF13927	Ig_3 (Immunoglobulin domain)
	5.3564		PF03520	KCNQ_channel (KCNQ voltage-gated potassium channel)
	4.9391		PF13173	AAA_14 (AAA domain)
	4.8334		PF01926	MMR_HSR1 (50S ribosome-binding GTPase)
	4.2528		PF05690	ThiG (Thiazole biosynthesis protein ThiG)
130		Pedal Edema
	62.4485		PF10324	7TM_GPCR_Srw (Serpentine type 7TM GPCR chemoreceptor Srw)
131		retinal artery occlusion
	62.1726		PF00230	MIP (Major intrinsic protein)
	4.7164		PF13175	AAA_15 (AAA ATPase domain)
	0.0327		PF01583	APS_kinase (Adenylylsulphate kinase)
132		chronic schizophrenic
	62.1243		PF10316	7TM_GPCR_Srbc (Serpentine type 7TM GPCR chemoreceptor Srbc )
133		diabetic neuropathy
	61.8797		PF10316	7TM_GPCR_Srbc (Serpentine type 7TM GPCR chemoreceptor Srbc )
134		nerve palsy
	61.1131		PF10320	7TM_GPCR_Srsx (Serpentine type 7TM GPCR chemoreceptor Srsx)
135		eosinophilic pneumonia
	60.7781		PF03062	MBOAT (MBOAT, membrane-bound O-acyltransferase family)
	19.751		PF13847	Methyltransf_31 (Methyltransferase domain)
136		hepatic necrosis
	59.3681		PF09040	H-K_ATPase_N (Gastric H+/K+-ATPase, N terminal domain)
	39.0129		PF00266	Aminotran_5 (Aminotransferase class-V)
	36.5597		PF00145	DNA_methylase (C-5 cytosine-specific DNA methylase)
	36.1052		PF02803	Thiolase_C (Thiolase, C-terminal domain)
	14.0305		PF00689	Cation_ATPase_C (Cation transporting ATPase, C-terminus)
	10.0812		PF02060	ISK_Channel (Slow voltage-gated potassium channel)
	9.5271		PF00698	Acyl_transf_1 (Acyl transferase domain)
	9.4497		PF10397	ADSL_C (Adenylosuccinate lyase C-terminus)
	3.8829		PF02867	Ribonuc_red_lgC (Ribonucleotide reductase, barrel domain)
	3.6572		PF00625	Guanylate_kin (Guanylate kinase)
	0.8993		PF00688	TGFb_propeptide (TGF-beta propeptide)
	0.0661		PF00117	GATase (Glutamine amidotransferase class-I)
	0.0352		PF03522	KCl_Cotrans_1 (K-Cl Co-transporter type 1 (KCC1))
	0.0057		PF13237	Fer4_10 (4Fe-4S dicluster domain)
	0.0024		PF08242	Methyltransf_12 (Methyltransferase domain)
	0.0023		PF12698	ABC2_membrane_3 (ABC-2 family transporter protein)
137		vascular headache
	59.3572		PF10316	7TM_GPCR_Srbc (Serpentine type 7TM GPCR chemoreceptor Srbc )
	3.2271		PF10324	7TM_GPCR_Srw (Serpentine type 7TM GPCR chemoreceptor Srw)
	2.5615		PF03486	HI0933_like (HI0933-like protein)
138		Masculinization
	59.3205		PF00999	Na_H_Exchanger (Sodium/hydrogen exchanger family)
	33.8949		PF03062	MBOAT (MBOAT, membrane-bound O-acyltransferase family)
	19.6688		PF03435	Saccharop_dh (Saccharopine dehydrogenase )
	19.5674		PF00061	Lipocalin (Lipocalin / cytosolic fatty-acid binding protein family)
139		asthenopia
	58.5017		PF00191	Annexin (Annexin)
140		retinal detachment
	57.3313		PF10140	YukC (WXG100 protein secretion system (Wss), protein YukC)
	55.8892		PF02931	Neur_chan_LBD (Neurotransmitter-gated ion-channel ligand binding domain)
	54.6118		PF02898	NO_synthase (Nitric oxide synthase, oxygenase domain)
141		myocardial ischemia
	56.5594		PF12549	TOH_N (Tyrosine hydroxylase N terminal )
142		leukoplakia of mouth
	56.1187		PF10316	7TM_GPCR_Srbc (Serpentine type 7TM GPCR chemoreceptor Srbc )
143		pigmentary retinopathy
	54.4051		PF10320	7TM_GPCR_Srsx (Serpentine type 7TM GPCR chemoreceptor Srsx)
144		Raynauds
	54.2098		PF10316	7TM_GPCR_Srbc (Serpentine type 7TM GPCR chemoreceptor Srbc )
145		ectopic beats
	53.6935		PF10324	7TM_GPCR_Srw (Serpentine type 7TM GPCR chemoreceptor Srw)
	6.524		PF10320	7TM_GPCR_Srsx (Serpentine type 7TM GPCR chemoreceptor Srsx)
	2.8621		PF03662	Glyco_hydro_79n (Glycosyl hydrolase family 79, N-terminal domain )
	2.7223		PF03308	ArgK (ArgK protein)
	2.472		PF01071	GARS_A (Phosphoribosylglycinamide synthetase, ATP-grasp (A) domain)
146		oral lesion
	52.3586		PF10316	7TM_GPCR_Srbc (Serpentine type 7TM GPCR chemoreceptor Srbc )
	24.2073		PF00071	Ras (Ras family)
	2.7691		PF00156	Pribosyltran (Phosphoribosyl transferase domain)
	2.6515		PF07714	Pkinase_Tyr (Protein tyrosine kinase)
	1.564		PF03921	ICAM_N (Intercellular adhesion molecule (ICAM), N-terminal domain)
147		Narcolepsy
	52.0356		PF10324	7TM_GPCR_Srw (Serpentine type 7TM GPCR chemoreceptor Srw)
	2.0777		PF10320	7TM_GPCR_Srsx (Serpentine type 7TM GPCR chemoreceptor Srsx)
148		tetany
	51.7403		PF06966	DUF1295 (Protein of unknown function (DUF1295))
	48.1082		PF08447	PAS_3 (PAS fold)
149		petechiae
	51.3063		PF02222	ATP-grasp (ATP-grasp domain)
	48.7398		PF03491	5HT_transporter (Serotonin (5-HT) neurotransmitter transporter, N-terminus)
150		drug withdrawal
	49.3219		PF10324	7TM_GPCR_Srw (Serpentine type 7TM GPCR chemoreceptor Srw)
	48.0116		PF10562	CaM_bdg_C0 (Calmodulin-binding domain C0 of NMDA receptor NR1 subunit)
	17.9534		PF10320	7TM_GPCR_Srsx (Serpentine type 7TM GPCR chemoreceptor Srsx)
151		heartburn
	49.0829		PF02931	Neur_chan_LBD (Neurotransmitter-gated ion-channel ligand binding domain)
	19.8625		PF02898	NO_synthase (Nitric oxide synthase, oxygenase domain)
152		chronic hepatitis
	49.0803		PF10324	7TM_GPCR_Srw (Serpentine type 7TM GPCR chemoreceptor Srw)
	9.2571		PF02898	NO_synthase (Nitric oxide synthase, oxygenase domain)
	5.2296		PF02931	Neur_chan_LBD (Neurotransmitter-gated ion-channel ligand binding domain)
	2.4014		PF00059	Lectin_C (Lectin C-type domain)
153		hepatic coma
	48.6449		PF00206	Lyase_1 (Lyase)
	3.4932		PF03486	HI0933_like (HI0933-like protein)
154		meningitis
	47.538		PF03062	MBOAT (MBOAT, membrane-bound O-acyltransferase family)
155		elevated serum cholesterol
	47.5153		PF00102	Y_phosphatase (Protein-tyrosine phosphatase)
	41.4736		PF00104	Hormone_recep (Ligand-binding domain of nuclear hormone receptor)
156		optic neuritis
	47.3542		PF00199	Catalase (Catalase)
157		fasciitis
	46.9783		PF03062	MBOAT (MBOAT, membrane-bound O-acyltransferase family)
	29.1352		PF00571	CBS (CBS domain)
	17.3486		PF09040	H-K_ATPase_N (Gastric H+/K+-ATPase, N terminal domain)
	11.1375		PF00266	Aminotran_5 (Aminotransferase class-V)
158		sleep apnea
	46.7293		PF02898	NO_synthase (Nitric oxide synthase, oxygenase domain)
	42.4258		PF02931	Neur_chan_LBD (Neurotransmitter-gated ion-channel ligand binding domain)
159		streptococcal pharyngitis
	46.4795		PF00206	Lyase_1 (Lyase)
160		bundle branch block right
	46.0313		PF00206	Lyase_1 (Lyase)
161		night blindness
	45.727		PF00206	Lyase_1 (Lyase)
	0.83		PF03486	HI0933_like (HI0933-like protein)
162		pituitary adenomas
	45.5899		PF13304	AAA_21 (AAA domain)
	0.061		PF13853	7tm_4 (Olfactory receptor)
163		myelitis
	45.5314		PF10316	7TM_GPCR_Srbc (Serpentine type 7TM GPCR chemoreceptor Srbc )
164		dyspnea on exertion
	44.5435		PF10324	7TM_GPCR_Srw (Serpentine type 7TM GPCR chemoreceptor Srw)
165		tracheobronchitis
	44.2235		PF10316	7TM_GPCR_Srbc (Serpentine type 7TM GPCR chemoreceptor Srbc )
	17.3521		PF00071	Ras (Ras family)
	3.6174		PF00156	Pribosyltran (Phosphoribosyl transferase domain)
	2.2923		PF03921	ICAM_N (Intercellular adhesion molecule (ICAM), N-terminal domain)
	1.8574		PF07714	Pkinase_Tyr (Protein tyrosine kinase)
166		lymphangitis
	43.8072		PF08239	SH3_3 (Bacterial SH3 domain)
	8.8619		PF06512	Na_trans_assoc (Sodium ion transport-associated)
	5.7135		PF00194	Carb_anhydrase (Eukaryotic-type carbonic anhydrase)
167		wound dehiscence
	42.3764		PF13450	NAD_binding_8 (NAD(P)-binding Rossmann-like domain)
	9.9219		PF00001	7tm_1 (7 transmembrane receptor (rhodopsin family))
168		lung cancer
	41.6721		PF10324	7TM_GPCR_Srw (Serpentine type 7TM GPCR chemoreceptor Srw)
169		periodontitis
	40.7394		PF10316	7TM_GPCR_Srbc (Serpentine type 7TM GPCR chemoreceptor Srbc )
170		sarcoidosis
	40.4217		PF10316	7TM_GPCR_Srbc (Serpentine type 7TM GPCR chemoreceptor Srbc )
171		vasovagal reaction
	39.414		PF10320	7TM_GPCR_Srsx (Serpentine type 7TM GPCR chemoreceptor Srsx)
172		mixed connective tissue disease
	38.976		PF00102	Y_phosphatase (Protein-tyrosine phosphatase)
	25.2768		PF00104	Hormone_recep (Ligand-binding domain of nuclear hormone receptor)
	15.3096		PF00039	fn1 (Fibronectin type I domain)
	15.0393		PF01597	GCV_H (Glycine cleavage H-protein)
	12.4632		PF08448	PAS_4 (PAS fold)
	8.5982		PF00245	Alk_phosphatase (Alkaline phosphatase)
	5.8235		PF01583	APS_kinase (Adenylylsulphate kinase)
	5.3331		PF13175	AAA_15 (AAA ATPase domain)
	4.5306		PF02347	GDC-P (Glycine cleavage system P-protein)
	4.2133		PF04191	PEMT (Phospholipid methyltransferase )
	3.6674		PF03062	MBOAT (MBOAT, membrane-bound O-acyltransferase family)
	3.6414		PF13489	Methyltransf_23 (Methyltransferase domain)
	1.2499		PF00057	Ldl_recept_a (Low-density lipoprotein receptor domain class A)
	1.1557		PF09040	H-K_ATPase_N (Gastric H+/K+-ATPase, N terminal domain)
173		parotitis
	38.9191		PF10140	YukC (WXG100 protein secretion system (Wss), protein YukC)
174		osteoarthritis
	38.6607		PF00341	PDGF (PDGF/VEGF domain)
175		red cell aplasia
	37.7397		PF06508	QueC (Queuosine biosynthesis protein QueC)
	2.3258		PF00175	NAD_binding_1 (Oxidoreductase NAD-binding domain )
	0.4772		PF00595	PDZ (PDZ domain (Also known as DHR or GLGF))
176		cerebral embolism
	37.0696		PF08674	AChE_tetra (Acetylcholinesterase tetramerisation domain)
	20.7827		PF00146	NADHdh (NADH dehydrogenase)
	13.1075		PF00266	Aminotran_5 (Aminotransferase class-V)
	4.6716		PF09040	H-K_ATPase_N (Gastric H+/K+-ATPase, N terminal domain)
	0.115		PF12052	VGCC_beta4Aa_N (Voltage gated calcium channel subunit beta domain 4Aa N terminal)
	0.0979		PF08282	Hydrolase_3 (haloacid dehalogenase-like hydrolase)
177		nystagmus
	36.9467		PF11838	ERAP1_C (ERAP1-like C-terminal domain)
178		colic
	36.8081		PF10140	YukC (WXG100 protein secretion system (Wss), protein YukC)
179		coated tongue
	36.5599		PF10140	YukC (WXG100 protein secretion system (Wss), protein YukC)
180		polydipsia
	36.2648		PF08377	MAP2_projctn (MAP2/Tau projection domain)
181		eosinophilia
	36.0888		PF10140	YukC (WXG100 protein secretion system (Wss), protein YukC)
182		Acute appendicitis
	35.8112		PF00104	Hormone_recep (Ligand-binding domain of nuclear hormone receptor)
	16.4906		PF00102	Y_phosphatase (Protein-tyrosine phosphatase)
	4.252		PF12695	Abhydrolase_5 (Alpha/beta hydrolase family)
	4.132		PF00149	Metallophos (Calcineurin-like phosphoesterase)
	3.602		PF07686	V-set (Immunoglobulin V-set domain)
	2.7914		PF07647	SAM_2 (SAM domain (Sterile alpha motif))
	1.9872		PF03129	HGTP_anticodon (Anticodon binding domain)
183		pelvic inflammatory disease
	35.1933		PF10320	7TM_GPCR_Srsx (Serpentine type 7TM GPCR chemoreceptor Srsx)
184		delirium tremens
	35.0674		PF02931	Neur_chan_LBD (Neurotransmitter-gated ion-channel ligand binding domain)
	26.0924		PF02898	NO_synthase (Nitric oxide synthase, oxygenase domain)
185		right heart failure
	34.9358		PF11465	Receptor_2B4 (Natural killer cell receptor 2B4)
	3.2513		PF00266	Aminotran_5 (Aminotransferase class-V)
	3.1201		PF09040	H-K_ATPase_N (Gastric H+/K+-ATPase, N terminal domain)
186		adenitis
	34.4734		PF01590	GAF (GAF domain)
	22.8876		PF13676	TIR_2 (TIR domain)
	20.4215		PF01935	DUF87 (Domain of unknown function DUF87)
	18.6094		PF00206	Lyase_1 (Lyase)
	5.9386		PF00266	Aminotran_5 (Aminotransferase class-V)
	5.9212		PF03486	HI0933_like (HI0933-like protein)
	1.1061		PF09040	H-K_ATPase_N (Gastric H+/K+-ATPase, N terminal domain)
187		telangiectasia
	33.7848		PF00071	Ras (Ras family)
	24.5936		PF13676	TIR_2 (TIR domain)
	22.5579		PF01935	DUF87 (Domain of unknown function DUF87)
	17.0711		PF01590	GAF (GAF domain)
	10.1906		PF00186	DHFR_1 (Dihydrofolate reductase)
188		hemoglobinuria
	32.2595		PF00079	Serpin (Serpin (serine protease inhibitor))
189		paranoia
	31.5876		PF12698	ABC2_membrane_3 (ABC-2 family transporter protein)
	25.9543		PF08242	Methyltransf_12 (Methyltransferase domain)
	19.697		PF00688	TGFb_propeptide (TGF-beta propeptide)
	14.4379		PF13237	Fer4_10 (4Fe-4S dicluster domain)
	13.7694		PF00698	Acyl_transf_1 (Acyl transferase domain)
	10.6485		PF00117	GATase (Glutamine amidotransferase class-I)
	3.0286		PF00689	Cation_ATPase_C (Cation transporting ATPase, C-terminus)
190		drug eruption
	31.4603		PF09040	H-K_ATPase_N (Gastric H+/K+-ATPase, N terminal domain)
	29.2531		PF02931	Neur_chan_LBD (Neurotransmitter-gated ion-channel ligand binding domain)
	23.1783		PF02898	NO_synthase (Nitric oxide synthase, oxygenase domain)
	19.6932		PF00266	Aminotran_5 (Aminotransferase class-V)
	9.3536		PF00209	SNF (Sodium:neurotransmitter symporter family)
	7.787		PF00170	bZIP_1 (bZIP transcription factor)
	3.4842		PF07699	GCC2_GCC3 (GCC2 and GCC3)
191		skin carcinoma
	31.4469		PF00489	IL6 (Interleukin-6/G-CSF/MGF family)
192		Essential Thrombocythemia
	31.0679		PF00230	MIP (Major intrinsic protein)
193		facial pain
	31.0297		PF00104	Hormone_recep (Ligand-binding domain of nuclear hormone receptor)
	27.1967		PF00102	Y_phosphatase (Protein-tyrosine phosphatase)
194		nephrotic syndrome
	30.7796		PF03062	MBOAT (MBOAT, membrane-bound O-acyltransferase family)
195		polyneuritis
	30.7388		PF00170	bZIP_1 (bZIP transcription factor)
196		Lymphatic Disorders
	30.3628		PF00059	Lectin_C (Lectin C-type domain)
	20.2427		PF10582	Connexin_CCC (Gap junction channel protein cysteine-rich domain)
	17.9124		PF00490	ALAD (Delta-aminolevulinic acid dehydratase)
	11.0789		PF10562	CaM_bdg_C0 (Calmodulin-binding domain C0 of NMDA receptor NR1 subunit)
197		cold intolerance
	29.463		PF07859	Abhydrolase_3 (alpha/beta hydrolase fold)
	14.567		PF09380	FERM_C (FERM C-terminal PH-like domain)
198		refraction disorder
	29.3071		PF00104	Hormone_recep (Ligand-binding domain of nuclear hormone receptor)
	26.1764		PF00373	FERM_M (FERM central domain)
	17.1537		PF00102	Y_phosphatase (Protein-tyrosine phosphatase)
199		milia
	29.2412		PF07648	Kazal_2 (Kazal-type serine protease inhibitor domain)
	1.9507		PF01007	IRK (Inward rectifier potassium channel)
	1.6439		PF02864	STAT_bind (STAT protein, DNA binding domain)
	1.2374		PF07690	MFS_1 (Major Facilitator Superfamily)
	1.0428		PF02852	Pyr_redox_dim (Pyridine nucleotide-disulphide oxidoreductase, dimerisation domain)
	0.999		PF01401	Peptidase_M2 (Angiotensin-converting enzyme)
	0.927		PF07645	EGF_CA (Calcium-binding EGF domain)
	0.8103		PF00040	fn2 (Fibronectin type II domain)
	0.7246		PF00535	Glycos_transf_2 (Glycosyl transferase family 2)
	0.6085		PF09248	DUF1965 (Domain of unknown function (DUF1965))
	0.4775		PF08205	C2-set_2 (CD80-like C2-set immunoglobulin domain )
	0.0417		PF08840	BAAT_C (BAAT / Acyl-CoA thioester hydrolase C terminal)
200		hepatorenal syndrome
	29.0084		PF10324	7TM_GPCR_Srw (Serpentine type 7TM GPCR chemoreceptor Srw)
201		multiple pregnancies
	28.9865		PF10324	7TM_GPCR_Srw (Serpentine type 7TM GPCR chemoreceptor Srw)
	7.8408		PF00047	ig (Immunoglobulin domain)
202		cryptococcosis
	28.693		PF11838	ERAP1_C (ERAP1-like C-terminal domain)
203		transient cerebral ischemia
	28.2373		PF00230	MIP (Major intrinsic protein)
	21.113		PF00958	GMP_synt_C (GMP synthase C terminal domain)
	4.1136		PF13175	AAA_15 (AAA ATPase domain)
	1.9934		PF00478	IMPDH (IMP dehydrogenase / GMP reductase domain)
	1.7095		PF01583	APS_kinase (Adenylylsulphate kinase)
	1.3532		PF00003	7tm_3 (7 transmembrane sweet-taste receptor of 3 GCPR)
	1.3249		PF00005	ABC_tran (ABC transporter)
	1.1341		PF13489	Methyltransf_23 (Methyltransferase domain)
	1.0363		PF01582	TIR (TIR domain)
	1.003		PF03205	MobB (Molybdopterin guanine dinucleotide synthesis protein B)
	0.5977		PF07722	Peptidase_C26 (Peptidase C26)
	0.3733		PF10613	Lig_chan-Glu_bd (Ligated ion channel L-glutamate- and glycine-binding site)
	0.3696		PF12947	EGF_3 (EGF domain)
	0.3077		PF13555	AAA_29 (P-loop containing region of AAA domain)
	0.2682		PF05656	DUF805 (Protein of unknown function (DUF805))
	0.2005		PF00501	AMP-binding (AMP-binding enzyme)
204		elevated liver enzymes
	28.2337		PF12710	HAD (haloacid dehalogenase-like hydrolase)
	22.7714		PF02155	GCR (Glucocorticoid receptor)
205		splenomegaly
	28.0884		PF14396	CFTR_R (Cystic fibrosis TM conductance regulator (CFTR), regulator domain)
	24.6507		PF02719	Polysacc_synt_2 (Polysaccharide biosynthesis protein)
	16.9582		PF02727	Cu_amine_oxidN2 (Copper amine oxidase, N2 domain)
	14.6801		PF13637	Ank_4 (Ankyrin repeats (many copies))
	12.2969		PF01171	ATP_bind_3 (PP-loop family)
	9.4921		PF07716	bZIP_2 (Basic region leucine zipper)
	7.4281		PF08317	Spc7 (Spc7 kinetochore protein)
206		pigmentation disorder
	27.8245		PF07648	Kazal_2 (Kazal-type serine protease inhibitor domain)
	1.5058		PF02852	Pyr_redox_dim (Pyridine nucleotide-disulphide oxidoreductase, dimerisation domain)
	1.4073		PF02864	STAT_bind (STAT protein, DNA binding domain)
	1.2196		PF01401	Peptidase_M2 (Angiotensin-converting enzyme)
	1.0799		PF01007	IRK (Inward rectifier potassium channel)
	0.6634		PF00535	Glycos_transf_2 (Glycosyl transferase family 2)
	0.6079		PF07690	MFS_1 (Major Facilitator Superfamily)
	0.4799		PF08205	C2-set_2 (CD80-like C2-set immunoglobulin domain )
	0.471		PF00040	fn2 (Fibronectin type II domain)
	0.2769		PF07645	EGF_CA (Calcium-binding EGF domain)
	0.0508		PF09248	DUF1965 (Domain of unknown function (DUF1965))
207		anisocoria
	27.7699		PF10320	7TM_GPCR_Srsx (Serpentine type 7TM GPCR chemoreceptor Srsx)
208		Cervical cancer
	27.716		PF00958	GMP_synt_C (GMP synthase C terminal domain)
	15.346		PF00155	Aminotran_1_2 (Aminotransferase class I and II)
	13.3207		PF01063	Aminotran_4 (Aminotransferase class IV)
	9.3605		PF00464	SHMT (Serine hydroxymethyltransferase)
	2.8878		PF00204	DNA_gyraseB (DNA gyrase B)
	2.7596		PF10328	7TM_GPCR_Srx (Serpentine type 7TM GPCR chemoreceptor Srx)
	1.6766		PF06464	DMAP_binding (DMAP1-binding Domain)
	1.1657		PF00714	IFN-gamma (Interferon gamma)
	1.1086		PF03002	Somatostatin (Somatostatin/Cortistatin family)
	1.0492		PF02544	Steroid_dh (3-oxo-5-alpha-steroid 4-dehydrogenase )
	0.6277		PF02518	HATPase_c (Histidine kinase-, DNA gyrase B-, and HSP90-like ATPase)
	0.5004		PF00111	Fer2 (2Fe-2S iron-sulfur cluster binding domain)
	0.1442		PF07719	TPR_2 (Tetratricopeptide repeat)
	0.1317		PF00890	FAD_binding_2 (FAD binding domain)
	0.1051		PF01494	FAD_binding_3 (FAD binding domain)
	0.0532		PF05673	DUF815 (Protein of unknown function (DUF815))
	0.0129		PF00305	Lipoxygenase (Lipoxygenase)
	0.0124		PF03957	Jun (Jun-like transcription factor)
	0.0067		PF01134	GIDA (Glucose inhibited division protein A)
209		trigger finger
	27.3994		PF00061	Lipocalin (Lipocalin / cytosolic fatty-acid binding protein family)
210		chronic active hepatitis
	26.402		PF00104	Hormone_recep (Ligand-binding domain of nuclear hormone receptor)
	26.0099		PF00071	Ras (Ras family)
	25.4677		PF00102	Y_phosphatase (Protein-tyrosine phosphatase)
	19.1819		PF00047	ig (Immunoglobulin domain)
	14.4854		PF03917	GSH_synth_ATP (Eukaryotic glutathione synthase, ATP binding domain)
	14.3634		PF01597	GCV_H (Glycine cleavage H-protein)
	12.4813		PF00070	Pyr_redox (Pyridine nucleotide-disulphide oxidoreductase)
	10.4603		PF00024	PAN_1 (PAN domain)
	8.7233		PF00227	Proteasome (Proteasome subunit)
	8.4785		PF01391	Collagen (Collagen triple helix repeat (20 copies))
	8.471		PF04775	Bile_Hydr_Trans (Acyl-CoA thioester hydrolase/BAAT N-terminal region)
	8.4244		PF00324	AA_permease (Amino acid permease)
	8.414		PF01370	Epimerase (NAD dependent epimerase/dehydratase family)
	8.411		PF00702	Hydrolase (haloacid dehalogenase-like hydrolase)
	8.4109		PF00631	G-gamma (GGL domain)
	8.4038		PF00019	TGF_beta (Transforming growth factor beta like domain)
	8.4011		PF00485	PRK (Phosphoribulokinase / Uridine kinase family)
	8.2956		PF09380	FERM_C (FERM C-terminal PH-like domain)
	8.227		PF00362	Integrin_beta (Integrin, beta chain)
	4.2329		PF00018	SH3_1 (SH3 domain)
	4.1753		PF00667	FAD_binding_1 (FAD binding domain)
	2.7032		PF07885	Ion_trans_2 (Ion channel)
	2.1693		PF07966	A1_Propeptide (A1 Propeptide )
	2.0092		PF08702	Fib_alpha (Fibrinogen alpha/beta chain family)
	1.5279		PF00354	Pentaxin (Pentaxin family)
211		hypothermia
	26.2206		PF13237	Fer4_10 (4Fe-4S dicluster domain)
	23.0629		PF00117	GATase (Glutamine amidotransferase class-I)
	19.5243		PF00688	TGFb_propeptide (TGF-beta propeptide)
	17.9112		PF08242	Methyltransf_12 (Methyltransferase domain)
	14.8347		PF00689	Cation_ATPase_C (Cation transporting ATPase, C-terminus)
	12.9572		PF12698	ABC2_membrane_3 (ABC-2 family transporter protein)
	6.6094		PF00698	Acyl_transf_1 (Acyl transferase domain)
212		hemophilia
	26.215		PF00048	IL8 (Small cytokines (intecrine/chemokine), interleukin-8 like)
	6.2777		PF09294	Interfer-bind (Interferon-alpha/beta receptor, fibronectin type III)
	3.1665		PF00036	EF-hand_1 (EF hand)
	1.623		PF00023	Ank (Ankyrin repeat)
213		easy bruising
	26.1608		PF12369	GnHR_trans (Gonadotropin hormone receptor transmembrane region )
	17.225		PF08336	P4Ha_N (Prolyl 4-Hydroxylase alpha-subunit, N-terminal region)
	14.5393		PF02155	GCR (Glucocorticoid receptor)
	10.8145		PF00413	Peptidase_M10 (Matrixin)
	10.0449		PF12710	HAD (haloacid dehalogenase-like hydrolase)
	8.3359		PF00003	7tm_3 (7 transmembrane sweet-taste receptor of 3 GCPR)
	3.1228		PF10613	Lig_chan-Glu_bd (Ligated ion channel L-glutamate- and glycine-binding site)
	2.9342		PF05656	DUF805 (Protein of unknown function (DUF805))
	2.4664		PF07722	Peptidase_C26 (Peptidase C26)
	2.4529		PF12947	EGF_3 (EGF domain)
	2.2043		PF01582	TIR (TIR domain)
	1.878		PF00478	IMPDH (IMP dehydrogenase / GMP reductase domain)
	0.7593		PF00501	AMP-binding (AMP-binding enzyme)
	0.7423		PF03205	MobB (Molybdopterin guanine dinucleotide synthesis protein B)
	0.6014		PF00005	ABC_tran (ABC transporter)
	0.514		PF13555	AAA_29 (P-loop containing region of AAA domain)
214		optic atrophy
	26.0812		PF10324	7TM_GPCR_Srw (Serpentine type 7TM GPCR chemoreceptor Srw)
215		blepharoptosis
	25.9284		PF10320	7TM_GPCR_Srsx (Serpentine type 7TM GPCR chemoreceptor Srsx)
216		appendicitis
	25.7456		PF03486	HI0933_like (HI0933-like protein)
217		keratoconjunctivitis sicca
	25.7089		PF00287	Na_K-ATPase (Sodium / potassium ATPase beta chain)
218		alveolar proteinosis
	25.4175		PF00009	GTP_EFTU (Elongation factor Tu GTP binding domain)
	5.4456		PF01053	Cys_Met_Meta_PP (Cys/Met metabolism PLP-dependent enzyme)
	4.8388		PF08205	C2-set_2 (CD80-like C2-set immunoglobulin domain )
	3.7447		PF00733	Asn_synthase (Asparagine synthase)
	2.377		PF08840	BAAT_C (BAAT / Acyl-CoA thioester hydrolase C terminal)
	0.8935		PF10613	Lig_chan-Glu_bd (Ligated ion channel L-glutamate- and glycine-binding site)
	0.8934		PF00003	7tm_3 (7 transmembrane sweet-taste receptor of 3 GCPR)
	0.6784		PF13555	AAA_29 (P-loop containing region of AAA domain)
	0.5506		PF01582	TIR (TIR domain)
	0.4525		PF03205	MobB (Molybdopterin guanine dinucleotide synthesis protein B)
	0.3496		PF00005	ABC_tran (ABC transporter)
	0.23		PF00501	AMP-binding (AMP-binding enzyme)
	0.2093		PF05656	DUF805 (Protein of unknown function (DUF805))
	0.16		PF12947	EGF_3 (EGF domain)
	0.153		PF07722	Peptidase_C26 (Peptidase C26)
	0.122		PF00478	IMPDH (IMP dehydrogenase / GMP reductase domain)
219		Falling Down
	25.258		PF11838	ERAP1_C (ERAP1-like C-terminal domain)
	2.4835		PF06508	QueC (Queuosine biosynthesis protein QueC)
220		renal papillary necrosis
	25.0249		PF03062	MBOAT (MBOAT, membrane-bound O-acyltransferase family)
	2.6057		PF09040	H-K_ATPase_N (Gastric H+/K+-ATPase, N terminal domain)
	0.2918		PF00266	Aminotran_5 (Aminotransferase class-V)
221		HIV infection
	24.9631		PF01179	Cu_amine_oxid (Copper amine oxidase, enzyme domain)
	5.8584		PF00029	Connexin (Connexin)
	4.9896		PF00032	Cytochrom_B_C (Cytochrome b(C-terminal)/b6/petD)
	3.8006		PF13606	Ank_3 (Ankyrin repeat)
222		sprue
	24.723		PF00958	GMP_synt_C (GMP synthase C terminal domain)
	19.5676		PF00464	SHMT (Serine hydroxymethyltransferase)
	15.0205		PF00155	Aminotran_1_2 (Aminotransferase class I and II)
	10.4129		PF01063	Aminotran_4 (Aminotransferase class IV)
	4.7834		PF00204	DNA_gyraseB (DNA gyrase B)
	2.7141		PF10328	7TM_GPCR_Srx (Serpentine type 7TM GPCR chemoreceptor Srx)
	2.2838		PF01134	GIDA (Glucose inhibited division protein A)
	1.3369		PF03002	Somatostatin (Somatostatin/Cortistatin family)
	1.1219		PF07719	TPR_2 (Tetratricopeptide repeat)
	0.6726		PF02544	Steroid_dh (3-oxo-5-alpha-steroid 4-dehydrogenase )
	0.6233		PF00890	FAD_binding_2 (FAD binding domain)
	0.5825		PF00111	Fer2 (2Fe-2S iron-sulfur cluster binding domain)
	0.4802		PF00714	IFN-gamma (Interferon gamma)
	0.2083		PF02518	HATPase_c (Histidine kinase-, DNA gyrase B-, and HSP90-like ATPase)
	0.1684		PF06464	DMAP_binding (DMAP1-binding Domain)
	0.0186		PF01494	FAD_binding_3 (FAD binding domain)
	0.0096		PF00305	Lipoxygenase (Lipoxygenase)
	0.0076		PF05673	DUF815 (Protein of unknown function (DUF815))
	0.0026		PF03957	Jun (Jun-like transcription factor)
	0.0011		PF03054	tRNA_Me_trans (tRNA methyl transferase)
223		portal vein thrombosis
	24.157		PF00061	Lipocalin (Lipocalin / cytosolic fatty-acid binding protein family)
	11.7431		PF00755	Carn_acyltransf (Choline/Carnitine o-acyltransferase)
	11.5697		PF01023	S_100 (S-100/ICaBP type calcium binding domain)
	0.7012		PF02155	GCR (Glucocorticoid receptor)
224		panic attacks
	24.0474		PF00041	fn3 (Fibronectin type III domain)
225		artery occlusion
	23.884		PF00059	Lectin_C (Lectin C-type domain)
	19.3824		PF01082	Cu2_monooxygen (Copper type II ascorbate-dependent monooxygenase, N-terminal domain)
	16.9077		PF00490	ALAD (Delta-aminolevulinic acid dehydratase)
	10.8997		PF10582	Connexin_CCC (Gap junction channel protein cysteine-rich domain)
226		thrombotic thrombocytopenic purpura
	23.7871		PF08477	Miro (Miro-like protein)
227		high risk pregnancy
	23.5468		PF00071	Ras (Ras family)
	10.9259		PF00587	tRNA-synt_2b (tRNA synthetase class II core domain (G, H, P, S and T))
	9.418		PF13306	LRR_5 (Leucine rich repeats (6 copies))
	8.3366		PF03630	Fumble (Fumble )
	8.0248		PF00058	Ldl_recept_b (Low-density lipoprotein receptor repeat class B)
	4.6582		PF09380	FERM_C (FERM C-terminal PH-like domain)
228		retroperitoneal fibrosis
	23.1874		PF00191	Annexin (Annexin)
	19.8663		PF10320	7TM_GPCR_Srsx (Serpentine type 7TM GPCR chemoreceptor Srsx)
229		vitreous hemorrhage
	23.1617		PF00009	GTP_EFTU (Elongation factor Tu GTP binding domain)
	4.9484		PF00733	Asn_synthase (Asparagine synthase)
	3.3217		PF01053	Cys_Met_Meta_PP (Cys/Met metabolism PLP-dependent enzyme)
	2.9378		PF08205	C2-set_2 (CD80-like C2-set immunoglobulin domain )
	1.1349		PF08840	BAAT_C (BAAT / Acyl-CoA thioester hydrolase C terminal)
	0.8674		PF10613	Lig_chan-Glu_bd (Ligated ion channel L-glutamate- and glycine-binding site)
	0.6452		PF03205	MobB (Molybdopterin guanine dinucleotide synthesis protein B)
	0.6278		PF12947	EGF_3 (EGF domain)
	0.5796		PF01582	TIR (TIR domain)
	0.3101		PF13555	AAA_29 (P-loop containing region of AAA domain)
	0.2437		PF00501	AMP-binding (AMP-binding enzyme)
	0.226		PF07722	Peptidase_C26 (Peptidase C26)
	0.2072		PF00005	ABC_tran (ABC transporter)
	0.1791		PF00478	IMPDH (IMP dehydrogenase / GMP reductase domain)
	0.0816		PF00003	7tm_3 (7 transmembrane sweet-taste receptor of 3 GCPR)
	0.0077		PF05656	DUF805 (Protein of unknown function (DUF805))
230		junctional tachycardia
	22.9432		PF02931	Neur_chan_LBD (Neurotransmitter-gated ion-channel ligand binding domain)
	8.3864		PF02898	NO_synthase (Nitric oxide synthase, oxygenase domain)
231		hematoma
	22.4966		PF05296	TAS2R (Mammalian taste receptor protein (TAS2R))
	19.272		PF13895	Ig_2 (Immunoglobulin domain)
	3.1401		PF00782	DSPc (Dual specificity phosphatase, catalytic domain)
232		sarcoma
	22.3001		PF02159	Oest_recep (Oestrogen receptor)
	13.3237		PF12710	HAD (haloacid dehalogenase-like hydrolase)
	7.1968		PF02155	GCR (Glucocorticoid receptor)
233		serotonin syndrome
	22.2645		PF03486	HI0933_like (HI0933-like protein)
	13.3528		PF11933	DUF3451 (Domain of unknown function (DUF3451))
	10.2419		PF10324	7TM_GPCR_Srw (Serpentine type 7TM GPCR chemoreceptor Srw)
234		tetanus
	22.0518		PF10140	YukC (WXG100 protein secretion system (Wss), protein YukC)
	1.2259		PF10320	7TM_GPCR_Srsx (Serpentine type 7TM GPCR chemoreceptor Srsx)
235		major depressive disorder
	22.009		PF14396	CFTR_R (Cystic fibrosis TM conductance regulator (CFTR), regulator domain)
	3.4777		PF00206	Lyase_1 (Lyase)
236		giddiness
	21.5062		PF00023	Ank (Ankyrin repeat)
	20.9639		PF00036	EF-hand_1 (EF hand)
	0.8549		PF10140	YukC (WXG100 protein secretion system (Wss), protein YukC)
237		abdominal cramps
	21.4948		PF08659	KR (KR domain)
	19.9386		PF07728	AAA_5 (AAA domain (dynein-related subfamily))
	16.2483		PF00130	C1_1 (Phorbol esters/diacylglycerol binding domain (C1 domain))
238		Actinic Keratosis
	21.3776		PF00053	Laminin_EGF (Laminin EGF-like (Domains III and V))
	4.7173		PF08448	PAS_4 (PAS fold)
239		nasal septum disorder
	21.1241		PF00071	Ras (Ras family)
240		metabolic acidosis
	20.9722		PF00199	Catalase (Catalase)
241		cardiac tamponade
	20.5304		PF01033	Somatomedin_B (Somatomedin B domain)
242		osteomalacia
	20.4895		PF00191	Annexin (Annexin)
	19.1423		PF00229	TNF (TNF(Tumour Necrosis Factor) family )
243		myelofibrosis
	20.264		PF11838	ERAP1_C (ERAP1-like C-terminal domain)
244		bloating
	20.2383		PF02867	Ribonuc_red_lgC (Ribonucleotide reductase, barrel domain)
	2.547		PF03522	KCl_Cotrans_1 (K-Cl Co-transporter type 1 (KCC1))
245		Gilles de la Tourette syndrome
	19.9485		PF00206	Lyase_1 (Lyase)
	3.4803		PF03486	HI0933_like (HI0933-like protein)
246		parapsoriasis
	19.5702		PF13516	LRR_6 (Leucine Rich repeat)
	7.6985		PF02801	Ketoacyl-synt_C (Beta-ketoacyl synthase, C-terminal domain)
	5.6934		PF00317	Ribonuc_red_lgN (Ribonucleotide reductase, all-alpha domain)
247		forgetful
	19.4487		PF00041	fn3 (Fibronectin type III domain)
248		glomerulonephritis
	19.3449		PF12847	Methyltransf_18 (Methyltransferase domain)
	0.3688		PF02222	ATP-grasp (ATP-grasp domain)
	0.0028		PF03491	5HT_transporter (Serotonin (5-HT) neurotransmitter transporter, N-terminus)
249		diabetes insipidus
	19.2476		PF11838	ERAP1_C (ERAP1-like C-terminal domain)
250		nephrocalcinosis
	19.209		PF01477	PLAT (PLAT/LH2 domain)
251		infertility
	19.168		PF03062	MBOAT (MBOAT, membrane-bound O-acyltransferase family)
252		positive ANA
	18.8619		PF11933	DUF3451 (Domain of unknown function (DUF3451))
253		ingrown toenail
	18.645		PF03062	MBOAT (MBOAT, membrane-bound O-acyltransferase family)
	10.8201		PF00303	Thymidylat_synt (Thymidylate synthase)
254		nightmares
	18.62		PF10316	7TM_GPCR_Srbc (Serpentine type 7TM GPCR chemoreceptor Srbc )
255		dental abscess
	18.6008		PF04670	Gtr1_RagA (Gtr1/RagA G protein conserved region)
256		nephrosis
	18.3709		PF11838	ERAP1_C (ERAP1-like C-terminal domain)
	15.1405		PF00266	Aminotran_5 (Aminotransferase class-V)
	14.9409		PF09040	H-K_ATPase_N (Gastric H+/K+-ATPase, N terminal domain)
257		blistering
	17.9234		PF03522	KCl_Cotrans_1 (K-Cl Co-transporter type 1 (KCC1))
	8.4733		PF02867	Ribonuc_red_lgC (Ribonucleotide reductase, barrel domain)
258		loss of consciousness
	17.8439		PF00233	PDEase_I (3'5'-cyclic nucleotide phosphodiesterase)
	9.6064		PF01030	Recep_L_domain (Receptor L domain)
	3.591		PF01212	Beta_elim_lyase (Beta-eliminating lyase)
	1.0965		PF01636	APH (Phosphotransferase enzyme family)
259		valvular heart disease
	17.4999		PF00206	Lyase_1 (Lyase)
260		Gastric Polyps
	17.1995		PF00689	Cation_ATPase_C (Cation transporting ATPase, C-terminus)
	12.5896		PF13237	Fer4_10 (4Fe-4S dicluster domain)
	7.0524		PF00117	GATase (Glutamine amidotransferase class-I)
	6.9139		PF00688	TGFb_propeptide (TGF-beta propeptide)
	6.644		PF08242	Methyltransf_12 (Methyltransferase domain)
	6.2099		PF00698	Acyl_transf_1 (Acyl transferase domain)
	5.9334		PF12698	ABC2_membrane_3 (ABC-2 family transporter protein)
	2.8264		PF09029	Preseq_ALAS (5-aminolevulinate synthase presequence)
261		Septicemia
	17.1924		PF00047	ig (Immunoglobulin domain)
	5.1363		PF03062	MBOAT (MBOAT, membrane-bound O-acyltransferase family)
	2.2279		PF09040	H-K_ATPase_N (Gastric H+/K+-ATPase, N terminal domain)
	1.4823		PF00266	Aminotran_5 (Aminotransferase class-V)
262		steatorrhea
	17.1623		PF00958	GMP_synt_C (GMP synthase C terminal domain)
	16.4587		PF00464	SHMT (Serine hydroxymethyltransferase)
	11.9693		PF01063	Aminotran_4 (Aminotransferase class IV)
	10.2948		PF00155	Aminotran_1_2 (Aminotransferase class I and II)
	3.6118		PF00204	DNA_gyraseB (DNA gyrase B)
	3.535		PF10328	7TM_GPCR_Srx (Serpentine type 7TM GPCR chemoreceptor Srx)
	2.0593		PF00111	Fer2 (2Fe-2S iron-sulfur cluster binding domain)
	1.4237		PF06464	DMAP_binding (DMAP1-binding Domain)
	0.7159		PF02544	Steroid_dh (3-oxo-5-alpha-steroid 4-dehydrogenase )
	0.6171		PF01134	GIDA (Glucose inhibited division protein A)
	0.4046		PF00714	IFN-gamma (Interferon gamma)
	0.2913		PF02518	HATPase_c (Histidine kinase-, DNA gyrase B-, and HSP90-like ATPase)
	0.2792		PF07719	TPR_2 (Tetratricopeptide repeat)
	0.2029		PF01494	FAD_binding_3 (FAD binding domain)
	0.1873		PF03002	Somatostatin (Somatostatin/Cortistatin family)
	0.0946		PF00890	FAD_binding_2 (FAD binding domain)
	0.0023		PF00305	Lipoxygenase (Lipoxygenase)
263		pemphigus
	17.0939		PF01400	Astacin (Astacin (Peptidase family M12A))
264		skin irritation
	16.687		PF11465	Receptor_2B4 (Natural killer cell receptor 2B4)
265		onychomycosis
	16.6698		PF00999	Na_H_Exchanger (Sodium/hydrogen exchanger family)
	4.1909		PF00324	AA_permease (Amino acid permease)
	1.6275		PF09040	H-K_ATPase_N (Gastric H+/K+-ATPase, N terminal domain)
	1.4784		PF00266	Aminotran_5 (Aminotransferase class-V)
	0.3263		PF09445	Methyltransf_15 (RNA cap guanine-N2 methyltransferase)
266		mood disorders
	16.2894		PF06508	QueC (Queuosine biosynthesis protein QueC)
	2.663		PF00175	NAD_binding_1 (Oxidoreductase NAD-binding domain )
	0.0219		PF00595	PDZ (PDZ domain (Also known as DHR or GLGF))
267		adenomas
	16.2747		PF04131	NanE (Putative N-acetylmannosamine-6-phosphate epimerase)
	12.7464		PF06907	Latexin (Latexin)
	10.619		PF02540	NAD_synthase (NAD synthase)
268		encephalopathy
	16.2717		PF00199	Catalase (Catalase)
269		hypochloremia
	16.0747		PF08377	MAP2_projctn (MAP2/Tau projection domain)
	2.3032		PF13516	LRR_6 (Leucine Rich repeat)
270		thyroid disorder
	16.0619		PF03508	Connexin43 (Gap junction alpha-1 protein (Cx43))
	10.3642		PF02008	zf-CXXC (CXXC zinc finger domain)
271		nasal septum perforation
	16.0586		PF02096	60KD_IMP (60Kd inner membrane protein)
	1.8664		PF00186	DHFR_1 (Dihydrofolate reductase)
272		odynophagia
	15.0459		PF00287	Na_K-ATPase (Sodium / potassium ATPase beta chain)
	12.8692		PF00175	NAD_binding_1 (Oxidoreductase NAD-binding domain )
	2.4409		PF13522	GATase_6 (Glutamine amidotransferase domain)
	2.2739		PF00550	PP-binding (Phosphopantetheine attachment site)
	1.9343		PF02771	Acyl-CoA_dh_N (Acyl-CoA dehydrogenase, N-terminal domain)
	1.545		PF01070	FMN_dh (FMN-dependent dehydrogenase)
	1.1158		PF02843	GARS_C (Phosphoribosylglycinamide synthetase, C domain)
	0.9834		PF02568	ThiI (Thiamine biosynthesis protein (ThiI))
	0.9077		PF00576	Transthyretin (HIUase/Transthyretin family)
	0.7273		PF02214	BTB_2 (BTB/POZ domain)
	0.7106		PF08403	AA_permease_N (Amino acid permease N-terminal)
	0.5506		PF02728	Cu_amine_oxidN3 (Copper amine oxidase, N3 domain)
	0.0989		PF02823	ATP-synt_DE_N (ATP synthase, Delta/Epsilon chain, beta-sandwich domain)
273		Mediastinal Disorders
	14.9209		PF00501	AMP-binding (AMP-binding enzyme)
	11.9571		PF01582	TIR (TIR domain)
	11.2423		PF05656	DUF805 (Protein of unknown function (DUF805))
	11.0893		PF10613	Lig_chan-Glu_bd (Ligated ion channel L-glutamate- and glycine-binding site)
	9.3007		PF07722	Peptidase_C26 (Peptidase C26)
	8.2476		PF00005	ABC_tran (ABC transporter)
	7.2556		PF00478	IMPDH (IMP dehydrogenase / GMP reductase domain)
	7.0579		PF12947	EGF_3 (EGF domain)
	5.6535		PF13555	AAA_29 (P-loop containing region of AAA domain)
	4.989		PF00003	7tm_3 (7 transmembrane sweet-taste receptor of 3 GCPR)
	3.7176		PF03205	MobB (Molybdopterin guanine dinucleotide synthesis protein B)
274		Hypergammaglobulinemia
	14.8781		PF11838	ERAP1_C (ERAP1-like C-terminal domain)
	1.8664		PF00136	DNA_pol_B (DNA polymerase family B)
	0.9674		PF11956	KCNQC3-Ank-G_bd (Ankyrin-G binding motif of KCNQ2-3)
	0.712		PF01404	Ephrin_lbd (Ephrin receptor ligand binding domain)
	0.5106		PF01946	Thi4 (Thi4 family)
	0.4293		PF06414	Zeta_toxin (Zeta toxin)
275		scleroderma
	14.8574		PF04739	AMPKBI (5'-AMP-activated protein kinase beta subunit, interation domain)
276		gastric stasis
	14.6951		PF00754	F5_F8_type_C (F5/8 type C domain)
277		juvenile rheumatoid arthritis
	14.2406		PF01179	Cu_amine_oxid (Copper amine oxidase, enzyme domain)
	11.8159		PF00303	Thymidylat_synt (Thymidylate synthase)
	0.2991		PF01471	PG_binding_1 (Putative peptidoglycan binding domain)
278		infestation
	14.2328		PF02786	CPSase_L_D2 (Carbamoyl-phosphate synthase L chain, ATP binding domain)
	7.6247		PF00042	Globin (Globin)
279		skin atrophy
	14.1541		PF00186	DHFR_1 (Dihydrofolate reductase)
	7.3235		PF00071	Ras (Ras family)
280		global amnesia
	14.1084		PF01583	APS_kinase (Adenylylsulphate kinase)
	12.7717		PF13175	AAA_15 (AAA ATPase domain)
	10.6319		PF13489	Methyltransf_23 (Methyltransferase domain)
281		osteochondrosis
	14.0644		PF00061	Lipocalin (Lipocalin / cytosolic fatty-acid binding protein family)
282		organic brain syndrome
	14.0621		PF01663	Phosphodiest (Type I phosphodiesterase / nucleotide pyrophosphatase)
283		flashbacks
	13.9022		PF00490	ALAD (Delta-aminolevulinic acid dehydratase)
	9.8257		PF01082	Cu2_monooxygen (Copper type II ascorbate-dependent monooxygenase, N-terminal domain)
	5.5462		PF00059	Lectin_C (Lectin C-type domain)
	4.3073		PF10582	Connexin_CCC (Gap junction channel protein cysteine-rich domain)
284		chalazion
	13.895		PF10140	YukC (WXG100 protein secretion system (Wss), protein YukC)
	8.9538		PF03351	DOMON (DOMON domain)
285		panniculitis
	13.7353		PF03060	NMO (Nitronate monooxygenase)
	10.6217		PF02421	FeoB_N (Ferrous iron transport protein B)
	9.5491		PF12254	DNA_pol_alpha_N (DNA polymerase alpha subunit p180 N terminal)
	5.5146		PF11825	Nuc_recep-AF1 (Nuclear/hormone receptor activator site AF-1)
	4.3245		PF01426	BAH (BAH domain)
	4.0118		PF13481	AAA_25 (AAA domain)
286		colon cancer
	13.7349		PF00287	Na_K-ATPase (Sodium / potassium ATPase beta chain)
287		premenstrual tension
	13.4742		PF02159	Oest_recep (Oestrogen receptor)
	7.3646		PF12710	HAD (haloacid dehalogenase-like hydrolase)
	5.2548		PF02155	GCR (Glucocorticoid receptor)
288		endometrial cancer
	13.0769		PF12710	HAD (haloacid dehalogenase-like hydrolase)
	5.6963		PF02155	GCR (Glucocorticoid receptor)
289		spinal cord disease
	13.0416		PF00102	Y_phosphatase (Protein-tyrosine phosphatase)
	6.6483		PF00001	7tm_1 (7 transmembrane receptor (rhodopsin family))
	4.3133		PF00170	bZIP_1 (bZIP transcription factor)
	1.0278		PF06628	Catalase-rel (Catalase-related immune-responsive)
	0.5586		PF00104	Hormone_recep (Ligand-binding domain of nuclear hormone receptor)
	0.5399		PF05790	C2-set (Immunoglobulin C2-set domain)
	0.4281		PF11465	Receptor_2B4 (Natural killer cell receptor 2B4)
290		vaginal pruritus
	12.9952		PF12349	Sterol-sensing (Sterol-sensing domain of SREBP cleavage-activation)
	11.6779		PF01433	Peptidase_M1 (Peptidase family M1)
291		sinus tachycardia
	12.9842		PF00026	Asp (Eukaryotic aspartyl protease)
	11.7954		PF13401	AAA_22 (AAA domain)
	10.3885		PF08447	PAS_3 (PAS fold)
	4.526		PF00977	His_biosynth (Histidine biosynthesis protein)
	1.5028		PF05296	TAS2R (Mammalian taste receptor protein (TAS2R))
	0.2124		PF08445	FR47 (FR47-like protein)
292		eclampsia
	12.9549		PF10324	7TM_GPCR_Srw (Serpentine type 7TM GPCR chemoreceptor Srw)
	8.3515		PF00047	ig (Immunoglobulin domain)
293		fecal occult blood
	12.161		PF00047	ig (Immunoglobulin domain)
	6.4699		PF03062	MBOAT (MBOAT, membrane-bound O-acyltransferase family)
	2.2215		PF09040	H-K_ATPase_N (Gastric H+/K+-ATPase, N terminal domain)
	2.2085		PF00266	Aminotran_5 (Aminotransferase class-V)
294		lichen
	11.8211		PF00227	Proteasome (Proteasome subunit)
	7.6174		PF00041	fn3 (Fibronectin type III domain)
	7.2236		PF02786	CPSase_L_D2 (Carbamoyl-phosphate synthase L chain, ATP binding domain)
	5.389		PF00042	Globin (Globin)
	5.1629		PF13506	Glyco_transf_21 (Glycosyl transferase family 21)
	5.1327		PF01507	PAPS_reduct (Phosphoadenosine phosphosulfate reductase family)
	4.1101		PF13499	EF-hand_7 (EF-hand domain pair)
295		vaginal hemorrhage
	11.7288		PF12710	HAD (haloacid dehalogenase-like hydrolase)
	10.7849		PF02155	GCR (Glucocorticoid receptor)
296		PIE syndrome
	11.4425		PF13847	Methyltransf_31 (Methyltransferase domain)
	7.6926		PF04989	CmcI (Cephalosporin hydroxylase)
297		perirectal abscess
	11.4232		PF08447	PAS_3 (PAS fold)
	3.8037		PF00202	Aminotran_3 (Aminotransferase class-III)
	3.4717		PF01738	DLH (Dienelactone hydrolase family)
	2.964		PF00520	Ion_trans (Ion transport protein)
	2.0434		PF08028	Acyl-CoA_dh_2 (Acyl-CoA dehydrogenase, C-terminal domain)
	1.6931		PF02480	Herpes_gE (Alphaherpesvirus glycoprotein E)
298		ulcerative colitis
	11.4167		PF06414	Zeta_toxin (Zeta toxin)
	8.4966		PF00136	DNA_pol_B (DNA polymerase family B)
	7.3637		PF01404	Ephrin_lbd (Ephrin receptor ligand binding domain)
	6.3812		PF01946	Thi4 (Thi4 family)
	5.3515		PF11956	KCNQC3-Ank-G_bd (Ankyrin-G binding motif of KCNQ2-3)
299		speech disturbance
	11.3296		PF10140	YukC (WXG100 protein secretion system (Wss), protein YukC)
300		pleural effusion
	11.025		PF12549	TOH_N (Tyrosine hydroxylase N terminal )
301		urethritis
	11.0145		PF00202	Aminotran_3 (Aminotransferase class-III)
	8.7339		PF02480	Herpes_gE (Alphaherpesvirus glycoprotein E)
	7.6965		PF00520	Ion_trans (Ion transport protein)
	5.1231		PF01738	DLH (Dienelactone hydrolase family)
	2.7107		PF08028	Acyl-CoA_dh_2 (Acyl-CoA dehydrogenase, C-terminal domain)
302		ovarian cancer
	10.9884		PF12369	GnHR_trans (Gonadotropin hormone receptor transmembrane region )
	0.1812		PF02155	GCR (Glucocorticoid receptor)
303		distended bladder
	10.8211		PF10320	7TM_GPCR_Srsx (Serpentine type 7TM GPCR chemoreceptor Srsx)
	8.9882		PF10140	YukC (WXG100 protein secretion system (Wss), protein YukC)
	8.6943		PF00147	Fibrinogen_C (Fibrinogen beta and gamma chains, C-terminal globular domain)
	1.0799		PF00206	Lyase_1 (Lyase)
	1.0651		PF03486	HI0933_like (HI0933-like protein)
304		subconjunctival hemorrhage
	10.7987		PF03351	DOMON (DOMON domain)
305		chondrodystrophy
	10.4337		PF03508	Connexin43 (Gap junction alpha-1 protein (Cx43))
	4.058		PF02008	zf-CXXC (CXXC zinc finger domain)
	3.0615		PF03486	HI0933_like (HI0933-like protein)
306		gastric dilatation
	10.3987		PF00206	Lyase_1 (Lyase)
	3.1902		PF03486	HI0933_like (HI0933-like protein)
307		Testicular Carcinoma
	10.3316		PF00350	Dynamin_N (Dynamin family)
	2.3003		PF01751	Toprim (Toprim domain)
	2.2686		PF00664	ABC_membrane (ABC transporter transmembrane region)
	1.0597		PF00254	FKBP_C (FKBP-type peptidyl-prolyl cis-trans isomerase)
	0.2211		PF02888	CaMBD (Calmodulin binding domain)
	0.1018		PF00171	Aldedh (Aldehyde dehydrogenase family)
	0.0009		PF12497	ERbeta_N (Estrogen receptor beta)
308		schizophrenia
	10.2892		PF01590	GAF (GAF domain)
	6.3712		PF13676	TIR_2 (TIR domain)
	5.5463		PF02719	Polysacc_synt_2 (Polysaccharide biosynthesis protein)
	5.0285		PF01935	DUF87 (Domain of unknown function DUF87)
	4.9743		PF02727	Cu_amine_oxidN2 (Copper amine oxidase, N2 domain)
	3.7843		PF01171	ATP_bind_3 (PP-loop family)
309		Axis Deviation
	10.273		PF10320	7TM_GPCR_Srsx (Serpentine type 7TM GPCR chemoreceptor Srsx)
310		esophageal perforation
	10.2696		PF03062	MBOAT (MBOAT, membrane-bound O-acyltransferase family)
311		Behavior Problems
	10.2408		PF02898	NO_synthase (Nitric oxide synthase, oxygenase domain)
	4.9865		PF02931	Neur_chan_LBD (Neurotransmitter-gated ion-channel ligand binding domain)
	0.8462		PF00266	Aminotran_5 (Aminotransferase class-V)
	0.6639		PF09040	H-K_ATPase_N (Gastric H+/K+-ATPase, N terminal domain)
312		urinary urgency
	10.0754		PF07728	AAA_5 (AAA domain (dynein-related subfamily))
	4.7936		PF08659	KR (KR domain)
	0.8286		PF00130	C1_1 (Phorbol esters/diacylglycerol binding domain (C1 domain))
313		second degree heart block
	9.9582		PF11838	ERAP1_C (ERAP1-like C-terminal domain)
	1.5915		PF01404	Ephrin_lbd (Ephrin receptor ligand binding domain)
	1.2777		PF01946	Thi4 (Thi4 family)
	0.4126		PF11956	KCNQC3-Ank-G_bd (Ankyrin-G binding motif of KCNQ2-3)
	0.2056		PF00136	DNA_pol_B (DNA polymerase family B)
	0.0999		PF06414	Zeta_toxin (Zeta toxin)
314		substance abuse
	9.7931		PF02931	Neur_chan_LBD (Neurotransmitter-gated ion-channel ligand binding domain)
	8.0029		PF02898	NO_synthase (Nitric oxide synthase, oxygenase domain)
315		failure to thrive
	9.7151		PF00214	Calc_CGRP_IAPP (Calcitonin / CGRP / IAPP family)
316		Pat
	9.7141		PF10320	7TM_GPCR_Srsx (Serpentine type 7TM GPCR chemoreceptor Srsx)
317		complete heart block
	9.6567		PF00854	PTR2 (POT family)
	2.9282		PF09164	VitD-bind_III (Vitamin D binding protein, domain III)
	2.415		PF03712	Cu2_monoox_C (Copper type II ascorbate-dependent monooxygenase, C-terminal domain)
	2.2093		PF00996	GDI (GDP dissociation inhibitor)
318		posttraumatic stress disorder
	9.4933		PF02898	NO_synthase (Nitric oxide synthase, oxygenase domain)
319		atopic dermatitis
	9.2369		PF11465	Receptor_2B4 (Natural killer cell receptor 2B4)
320		encopresis
	9.2006		PF02931	Neur_chan_LBD (Neurotransmitter-gated ion-channel ligand binding domain)
	0.99		PF09040	H-K_ATPase_N (Gastric H+/K+-ATPase, N terminal domain)
	0.5995		PF00266	Aminotran_5 (Aminotransferase class-V)
	0.4561		PF02898	NO_synthase (Nitric oxide synthase, oxygenase domain)
321		trigeminal neuralgia
	9.141		PF03062	MBOAT (MBOAT, membrane-bound O-acyltransferase family)
322		pelvic pain
	9.1144		PF12710	HAD (haloacid dehalogenase-like hydrolase)
323		hydrocephalus
	9.0631		PF13659	Methyltransf_26 (Methyltransferase domain)
324		hepatitis infectious
	8.8313		PF00266	Aminotran_5 (Aminotransferase class-V)
	7.7004		PF09040	H-K_ATPase_N (Gastric H+/K+-ATPase, N terminal domain)
325		rheumatic carditis
	8.8188		PF08377	MAP2_projctn (MAP2/Tau projection domain)
	8.7672		PF00698	Acyl_transf_1 (Acyl transferase domain)
	6.1084		PF00042	Globin (Globin)
	6.0874		PF02786	CPSase_L_D2 (Carbamoyl-phosphate synthase L chain, ATP binding domain)
	5.3723		PF09040	H-K_ATPase_N (Gastric H+/K+-ATPase, N terminal domain)
	3.3207		PF00689	Cation_ATPase_C (Cation transporting ATPase, C-terminus)
	2.9325		PF12698	ABC2_membrane_3 (ABC-2 family transporter protein)
	2.3597		PF00266	Aminotran_5 (Aminotransferase class-V)
	0.7642		PF00117	GATase (Glutamine amidotransferase class-I)
	0.763		PF00688	TGFb_propeptide (TGF-beta propeptide)
	0.6689		PF08242	Methyltransf_12 (Methyltransferase domain)
	0.0715		PF13237	Fer4_10 (4Fe-4S dicluster domain)
326		myoclonic seizures
	8.7468		PF00199	Catalase (Catalase)
327		Acute Bronchitis
	8.708		PF07728	AAA_5 (AAA domain (dynein-related subfamily))
	4.1191		PF08659	KR (KR domain)
	2.2528		PF00130	C1_1 (Phorbol esters/diacylglycerol binding domain (C1 domain))
	0.7021		PF13659	Methyltransf_26 (Methyltransferase domain)
328		Aortic valve incompetence
	8.6892		PF09818	ABC_ATPase (Predicted ATPase of the ABC class)
	6.3653		PF03062	MBOAT (MBOAT, membrane-bound O-acyltransferase family)
329		retinal vein thrombosis
	8.6512		PF12369	GnHR_trans (Gonadotropin hormone receptor transmembrane region )
330		normal laboratory
	8.5522		PF09029	Preseq_ALAS (5-aminolevulinate synthase presequence)
331		somatization
	8.5166		PF10140	YukC (WXG100 protein secretion system (Wss), protein YukC)
332		keratoacanthomas
	8.5157		PF02463	SMC_N (RecF/RecN/SMC N terminal domain)
	4.566		PF02166	Androgen_recep (Androgen receptor)
	3.9843		PF00123	Hormone_2 (Peptide hormone)
333		venous thrombosis
	8.4847		PF10140	YukC (WXG100 protein secretion system (Wss), protein YukC)
334		endometritis
	8.3881		PF01053	Cys_Met_Meta_PP (Cys/Met metabolism PLP-dependent enzyme)
	2.8487		PF00202	Aminotran_3 (Aminotransferase class-III)
	1.6075		PF00520	Ion_trans (Ion transport protein)
	1.456		PF02480	Herpes_gE (Alphaherpesvirus glycoprotein E)
	0.9505		PF01738	DLH (Dienelactone hydrolase family)
	0.9184		PF08028	Acyl-CoA_dh_2 (Acyl-CoA dehydrogenase, C-terminal domain)
335		septic arthritis
	8.3743		PF00248	Aldo_ket_red (Aldo/keto reductase family)
336		scoliosis
	8.3327		PF02932	Neur_chan_memb (Neurotransmitter-gated ion-channel transmembrane region)
337		thyrotoxicosis
	8.3151		PF00027	cNMP_binding (Cyclic nucleotide-binding domain)
	8.2914		PF02463	SMC_N (RecF/RecN/SMC N terminal domain)
338		mitral valve disorder
	8.2866		PF00206	Lyase_1 (Lyase)
339		cerebellar ataxia
	8.2628		PF00287	Na_K-ATPase (Sodium / potassium ATPase beta chain)
340		Skin fissures
	8.1233		PF00755	Carn_acyltransf (Choline/Carnitine o-acyltransferase)
	4.2498		PF01023	S_100 (S-100/ICaBP type calcium binding domain)
341		Restless Legs Syndrome
	7.9207		PF10316	7TM_GPCR_Srbc (Serpentine type 7TM GPCR chemoreceptor Srbc )
	1.2113		PF13659	Methyltransf_26 (Methyltransferase domain)
342		urosepsis
	7.9131		PF10320	7TM_GPCR_Srsx (Serpentine type 7TM GPCR chemoreceptor Srsx)
343		cold sores
	7.8516		PF02540	NAD_synthase (NAD synthase)
	1.5331		PF00258	Flavodoxin_1 (Flavodoxin)
	0.6598		PF00051	Kringle (Kringle domain)
	0.5065		PF06907	Latexin (Latexin)
	0.066		PF04131	NanE (Putative N-acetylmannosamine-6-phosphate epimerase)
344		xerosis
	7.8317		PF06907	Latexin (Latexin)
	3.9053		PF00051	Kringle (Kringle domain)
	1.0578		PF00258	Flavodoxin_1 (Flavodoxin)
	0.0131		PF04131	NanE (Putative N-acetylmannosamine-6-phosphate epimerase)
	0.0016		PF02540	NAD_synthase (NAD synthase)
345		Hypervitaminosis
	7.733		PF00170	bZIP_1 (bZIP transcription factor)
	6.0115		PF00102	Y_phosphatase (Protein-tyrosine phosphatase)
	4.9416		PF00104	Hormone_recep (Ligand-binding domain of nuclear hormone receptor)
	4.7449		PF00001	7tm_1 (7 transmembrane receptor (rhodopsin family))
	2.4331		PF06628	Catalase-rel (Catalase-related immune-responsive)
	0.8236		PF11465	Receptor_2B4 (Natural killer cell receptor 2B4)
	0.8009		PF05790	C2-set (Immunoglobulin C2-set domain)
346		dysphasia
	7.6931		PF01738	DLH (Dienelactone hydrolase family)
	6.8673		PF00202	Aminotran_3 (Aminotransferase class-III)
	6.6763		PF02480	Herpes_gE (Alphaherpesvirus glycoprotein E)
	6.4065		PF08028	Acyl-CoA_dh_2 (Acyl-CoA dehydrogenase, C-terminal domain)
	5.4461		PF00520	Ion_trans (Ion transport protein)
347		urinary retention
	7.5902		PF10140	YukC (WXG100 protein secretion system (Wss), protein YukC)
348		Presyncope
	7.3485		PF08447	PAS_3 (PAS fold)
349		retrolental fibroplasia
	6.9993		PF03062	MBOAT (MBOAT, membrane-bound O-acyltransferase family)
350		serum sickness
	6.9149		PF00850	Hist_deacetyl (Histone deacetylase domain)
351		xanthomas
	6.8176		PF00001	7tm_1 (7 transmembrane receptor (rhodopsin family))
	3.1841		PF00104	Hormone_recep (Ligand-binding domain of nuclear hormone receptor)
	3.0016		PF00170	bZIP_1 (bZIP transcription factor)
	2.7514		PF11465	Receptor_2B4 (Natural killer cell receptor 2B4)
	2.5136		PF06628	Catalase-rel (Catalase-related immune-responsive)
	0.3891		PF00102	Y_phosphatase (Protein-tyrosine phosphatase)
	0.1417		PF05790	C2-set (Immunoglobulin C2-set domain)
352		polycythemia
	6.7788		PF01017	STAT_alpha (STAT protein, all-alpha domain)
	5.0736		PF03491	5HT_transporter (Serotonin (5-HT) neurotransmitter transporter, N-terminus)
	2.82		PF02222	ATP-grasp (ATP-grasp domain)
	0.0153		PF13492	GAF_3 (GAF domain)
353		cerumen impaction
	6.7422		PF03062	MBOAT (MBOAT, membrane-bound O-acyltransferase family)
354		intestinal ulcer
	6.5806		PF00266	Aminotran_5 (Aminotransferase class-V)
	4.8666		PF09040	H-K_ATPase_N (Gastric H+/K+-ATPase, N terminal domain)
355		aortic aneurysm
	6.451		PF00206	Lyase_1 (Lyase)
356		viral syndrome
	6.3431		PF03062	MBOAT (MBOAT, membrane-bound O-acyltransferase family)
357		Breast lump
	6.1763		PF03062	MBOAT (MBOAT, membrane-bound O-acyltransferase family)
358		dermatomyositis
	6.1708		PF02865	STAT_int (STAT protein, protein interaction domain)
	4.9024		PF03452	Anp1 (Anp1)
	3.1979		PF00310	GATase_2 (Glutamine amidotransferases class-II)
359		Atypical Chest Pain
	6.0954		PF11838	ERAP1_C (ERAP1-like C-terminal domain)
	1.585		PF08447	PAS_3 (PAS fold)
	0.4457		PF13555	AAA_29 (P-loop containing region of AAA domain)
	0.2618		PF05656	DUF805 (Protein of unknown function (DUF805))
	0.1725		PF03205	MobB (Molybdopterin guanine dinucleotide synthesis protein B)
	0.1405		PF00003	7tm_3 (7 transmembrane sweet-taste receptor of 3 GCPR)
	0.1338		PF00478	IMPDH (IMP dehydrogenase / GMP reductase domain)
	0.1211		PF07722	Peptidase_C26 (Peptidase C26)
	0.0896		PF12947	EGF_3 (EGF domain)
	0.0361		PF00501	AMP-binding (AMP-binding enzyme)
	0.0236		PF00005	ABC_tran (ABC transporter)
	0.0148		PF01582	TIR (TIR domain)
	0.0033		PF10613	Lig_chan-Glu_bd (Ligated ion channel L-glutamate- and glycine-binding site)
360		pneumoconiosis
	6.0349		PF00755	Carn_acyltransf (Choline/Carnitine o-acyltransferase)
	5.9821		PF01023	S_100 (S-100/ICaBP type calcium binding domain)
361		retinitis
	6.0211		PF00227	Proteasome (Proteasome subunit)
362		Transfusion reaction
	5.9791		PF02865	STAT_int (STAT protein, protein interaction domain)
	4.7215		PF00135	COesterase (Carboxylesterase family)
	4.4447		PF03452	Anp1 (Anp1)
	3.832		PF00310	GATase_2 (Glutamine amidotransferases class-II)
	3.7655		PF03098	An_peroxidase (Animal haem peroxidase)
	3.0726		PF12203	HDAC4_Gln (Glutamine rich N terminal domain of histone deacetylase 4)
	2.6861		PF08983	DUF1856 (Domain of unknown function (DUF1856))
363		diabetes mellitus
	5.8589		PF13555	AAA_29 (P-loop containing region of AAA domain)
	4.1026		PF00501	AMP-binding (AMP-binding enzyme)
	3.9582		PF00478	IMPDH (IMP dehydrogenase / GMP reductase domain)
	2.7589		PF00003	7tm_3 (7 transmembrane sweet-taste receptor of 3 GCPR)
	1.4857		PF07722	Peptidase_C26 (Peptidase C26)
364		streptococcal infections
	5.8568		PF01751	Toprim (Toprim domain)
	4.0686		PF12497	ERbeta_N (Estrogen receptor beta)
	2.3177		PF00350	Dynamin_N (Dynamin family)
	1.937		PF00664	ABC_membrane (ABC transporter transmembrane region)
	1.924		PF02888	CaMBD (Calmodulin binding domain)
	0.4421		PF00254	FKBP_C (FKBP-type peptidyl-prolyl cis-trans isomerase)
	0.325		PF00171	Aldedh (Aldehyde dehydrogenase family)
365		episcleritis
	5.8371		PF00341	PDGF (PDGF/VEGF domain)
366		carcinoid tumors
	5.8104		PF00689	Cation_ATPase_C (Cation transporting ATPase, C-terminus)
	5.2901		PF12698	ABC2_membrane_3 (ABC-2 family transporter protein)
	3.515		PF00698	Acyl_transf_1 (Acyl transferase domain)
	2.397		PF00117	GATase (Glutamine amidotransferase class-I)
	2.2217		PF00688	TGFb_propeptide (TGF-beta propeptide)
	2.1324		PF13237	Fer4_10 (4Fe-4S dicluster domain)
	1.916		PF08242	Methyltransf_12 (Methyltransferase domain)
	1.7125		PF09029	Preseq_ALAS (5-aminolevulinate synthase presequence)
367		sore gums
	5.7376		PF09040	H-K_ATPase_N (Gastric H+/K+-ATPase, N terminal domain)
	1.2275		PF00266	Aminotran_5 (Aminotransferase class-V)
368		ocular infection
	5.6914		PF00186	DHFR_1 (Dihydrofolate reductase)
369		prostatic specific antigen increase
	5.6246		PF00273	Serum_albumin (Serum albumin family)
	5.3203		PF09029	Preseq_ALAS (5-aminolevulinate synthase presequence)
370		multiple myeloma
	5.5163		PF00206	Lyase_1 (Lyase)
371		macrocytic anemia
	5.3127		PF02161	Prog_receptor (Progesterone receptor)
372		gastroenteritis viral
	5.1502		PF04670	Gtr1_RagA (Gtr1/RagA G protein conserved region)
373		postherpetic neuralgia
	5.1104		PF00214	Calc_CGRP_IAPP (Calcitonin / CGRP / IAPP family)
374		agnosia
	5.1059		PF00170	bZIP_1 (bZIP transcription factor)
	4.557		PF00001	7tm_1 (7 transmembrane receptor (rhodopsin family))
	3.3482		PF00104	Hormone_recep (Ligand-binding domain of nuclear hormone receptor)
	1.2326		PF11465	Receptor_2B4 (Natural killer cell receptor 2B4)
	0.9446		PF06628	Catalase-rel (Catalase-related immune-responsive)
	0.8098		PF05790	C2-set (Immunoglobulin C2-set domain)
	0.2758		PF00102	Y_phosphatase (Protein-tyrosine phosphatase)
375		swollen scrotum
	5.0645		PF08736	FA (FERM adjacent (FA))
	1.1728		PF01061	ABC2_membrane (ABC-2 type transporter)
376		adjustment disorder
	4.9592		PF00206	Lyase_1 (Lyase)
377		causalgia
	4.9245		PF03062	MBOAT (MBOAT, membrane-bound O-acyltransferase family)
	1.6341		PF00227	Proteasome (Proteasome subunit)
	0.5725		PF00551	Formyl_trans_N (Formyl transferase)
	0.366		PF00020	TNFR_c6 (TNFR/NGFR cysteine-rich region)
	0.0927		PF13855	LRR_8 (Leucine rich repeat)
	0.0728		PF00521	DNA_topoisoIV (DNA gyrase/topoisomerase IV, subunit A)
	0.0616		PF13604	AAA_30 (AAA domain)
	0.0466		PF13632	Glyco_trans_2_3 (Glycosyl transferase family group 2)
	0.0404		PF12743	ESR1_C (Oestrogen-type nuclear receptor final C-terminal )
378		disorder of lipid metabolism
	4.9242		PF00999	Na_H_Exchanger (Sodium/hydrogen exchanger family)
	4.3799		PF00324	AA_permease (Amino acid permease)
	2.4827		PF09040	H-K_ATPase_N (Gastric H+/K+-ATPase, N terminal domain)
	2.4438		PF00266	Aminotran_5 (Aminotransferase class-V)
	0.5374		PF09445	Methyltransf_15 (RNA cap guanine-N2 methyltransferase)
379		dermoid cyst
	4.8473		PF10320	7TM_GPCR_Srsx (Serpentine type 7TM GPCR chemoreceptor Srsx)
380		atherosclerotic vascular disease
	4.8333		PF10320	7TM_GPCR_Srsx (Serpentine type 7TM GPCR chemoreceptor Srsx)
381		aspergillosis
	4.7256		PF00214	Calc_CGRP_IAPP (Calcitonin / CGRP / IAPP family)
382		Osteogenesis Imperfecta
	4.6693		PF00341	PDGF (PDGF/VEGF domain)
	2.9901		PF09379	FERM_N (FERM N-terminal domain )
	1.5001		PF00594	Gla (Vitamin K-dependent carboxylation/gamma-carboxyglutamic (GLA) domain)
	1.3056		PF09342	DUF1986 (Domain of unknown function (DUF1986))
	0.9501		PF00368	HMG-CoA_red (Hydroxymethylglutaryl-coenzyme A reductase)
	0.3786		PF08725	Integrin_b_cyt (Integrin beta cytoplasmic domain)
383		pulmonary problem
	4.6657		PF08447	PAS_3 (PAS fold)
384		tinea cruris
	4.6249		PF13671	AAA_33 (AAA domain)
385		metabolic alkalosis
	4.6138		PF12698	ABC2_membrane_3 (ABC-2 family transporter protein)
	1.7762		PF08377	MAP2_projctn (MAP2/Tau projection domain)
	0.9025		PF00117	GATase (Glutamine amidotransferase class-I)
	0.6775		PF08242	Methyltransf_12 (Methyltransferase domain)
	0.5027		PF00689	Cation_ATPase_C (Cation transporting ATPase, C-terminus)
	0.4963		PF13516	LRR_6 (Leucine Rich repeat)
	0.4057		PF13237	Fer4_10 (4Fe-4S dicluster domain)
	0.0262		PF00688	TGFb_propeptide (TGF-beta propeptide)
386		myxedema
	4.5576		PF03062	MBOAT (MBOAT, membrane-bound O-acyltransferase family)
	2.5563		PF00227	Proteasome (Proteasome subunit)
	0.4206		PF12743	ESR1_C (Oestrogen-type nuclear receptor final C-terminal )
	0.2407		PF13632	Glyco_trans_2_3 (Glycosyl transferase family group 2)
	0.1482		PF00020	TNFR_c6 (TNFR/NGFR cysteine-rich region)
	0.087		PF13604	AAA_30 (AAA domain)
	0.0839		PF00521	DNA_topoisoIV (DNA gyrase/topoisomerase IV, subunit A)
	0.0694		PF00551	Formyl_trans_N (Formyl transferase)
	0.0314		PF13855	LRR_8 (Leucine rich repeat)
387		carotid bruit
	4.5496		PF11838	ERAP1_C (ERAP1-like C-terminal domain)
	1.8049		PF08447	PAS_3 (PAS fold)
	0.7522		PF00003	7tm_3 (7 transmembrane sweet-taste receptor of 3 GCPR)
	0.5441		PF01582	TIR (TIR domain)
	0.2959		PF00005	ABC_tran (ABC transporter)
	0.1213		PF03205	MobB (Molybdopterin guanine dinucleotide synthesis protein B)
	0.0812		PF07722	Peptidase_C26 (Peptidase C26)
	0.0786		PF10613	Lig_chan-Glu_bd (Ligated ion channel L-glutamate- and glycine-binding site)
	0.0747		PF05656	DUF805 (Protein of unknown function (DUF805))
	0.0465		PF00478	IMPDH (IMP dehydrogenase / GMP reductase domain)
	0.0341		PF13555	AAA_29 (P-loop containing region of AAA domain)
	0.0157		PF12947	EGF_3 (EGF domain)
	0.0058		PF00501	AMP-binding (AMP-binding enzyme)
388		polycystic kidney
	4.5387		PF09029	Preseq_ALAS (5-aminolevulinate synthase presequence)
	2.9391		PF00273	Serum_albumin (Serum albumin family)
389		adenocarcinoma
	4.5337		PF10320	7TM_GPCR_Srsx (Serpentine type 7TM GPCR chemoreceptor Srsx)
390		hypercalcinuria
	4.3382		PF00206	Lyase_1 (Lyase)
391		blood dyscrasia
	4.3234		PF13847	Methyltransf_31 (Methyltransferase domain)
392		lightheadedness
	4.2579		PF03491	5HT_transporter (Serotonin (5-HT) neurotransmitter transporter, N-terminus)
393		esophageal cancer
	4.1569		PF10320	7TM_GPCR_Srsx (Serpentine type 7TM GPCR chemoreceptor Srsx)
394		decubitus ulcers
	4.0122		PF03062	MBOAT (MBOAT, membrane-bound O-acyltransferase family)
395		discoid lupus erythematosis
	3.9234		PF00199	Catalase (Catalase)
	1.295		PF00822	PMP22_Claudin (PMP-22/EMP/MP20/Claudin family)
	0.7989		PF12160	Fibrinogen_aC (Fibrinogen alpha C domain)
	0.618		PF08016	PKD_channel (Polycystin cation channel)
	0.326		PF00437	T2SE (Type II/IV secretion system protein)
	0.1132		PF02770	Acyl-CoA_dh_M (Acyl-CoA dehydrogenase, middle domain)
	0.1063		PF02769	AIRS_C (AIR synthase related protein, C-terminal domain)
396		scleritis
	3.8646		PF00341	PDGF (PDGF/VEGF domain)
397		change in bowel habits
	3.8335		PF02480	Herpes_gE (Alphaherpesvirus glycoprotein E)
	3.1941		PF01738	DLH (Dienelactone hydrolase family)
	2.3805		PF00520	Ion_trans (Ion transport protein)
	1.0754		PF08028	Acyl-CoA_dh_2 (Acyl-CoA dehydrogenase, C-terminal domain)
	0.763		PF00202	Aminotran_3 (Aminotransferase class-III)
398		vitamin D deficiency
	3.8254		PF00089	Trypsin (Trypsin)
	0.5468		PF00757	Furin-like (Furin-like cysteine rich region)
399		multiple sclerosis
	3.7298		PF13671	AAA_33 (AAA domain)
400		intestinal functional disorder
	3.7185		PF11838	ERAP1_C (ERAP1-like C-terminal domain)
401		pyogenic granuloma
	3.6997		PF00170	bZIP_1 (bZIP transcription factor)
	2.1155		PF00001	7tm_1 (7 transmembrane receptor (rhodopsin family))
	1.7109		PF06628	Catalase-rel (Catalase-related immune-responsive)
	1.2996		PF00104	Hormone_recep (Ligand-binding domain of nuclear hormone receptor)
	0.9244		PF00102	Y_phosphatase (Protein-tyrosine phosphatase)
	0.7898		PF05790	C2-set (Immunoglobulin C2-set domain)
	0.4212		PF11465	Receptor_2B4 (Natural killer cell receptor 2B4)
402		portal hypertension
	3.6935		PF00227	Proteasome (Proteasome subunit)
	1.8806		PF01053	Cys_Met_Meta_PP (Cys/Met metabolism PLP-dependent enzyme)
	1.5276		PF12947	EGF_3 (EGF domain)
	1.4741		PF09445	Methyltransf_15 (RNA cap guanine-N2 methyltransferase)
	1.0241		PF00348	polyprenyl_synt (Polyprenyl synthetase)
	0.7845		PF09040	H-K_ATPase_N (Gastric H+/K+-ATPase, N terminal domain)
	0.7658		PF03199	GSH_synthase (Eukaryotic glutathione synthase)
	0.6175		PF12838	Fer4_7 (4Fe-4S dicluster domain)
	0.5666		PF01842	ACT (ACT domain)
	0.385		PF13555	AAA_29 (P-loop containing region of AAA domain)
	0.1577		PF00266	Aminotran_5 (Aminotransferase class-V)
	0.0311		PF00478	IMPDH (IMP dehydrogenase / GMP reductase domain)
	0.0288		PF00501	AMP-binding (AMP-binding enzyme)
	0.0215		PF03205	MobB (Molybdopterin guanine dinucleotide synthesis protein B)
	0.0155		PF07722	Peptidase_C26 (Peptidase C26)
	0.0124		PF10613	Lig_chan-Glu_bd (Ligated ion channel L-glutamate- and glycine-binding site)
	0.0053		PF00005	ABC_tran (ABC transporter)
403		progressive multifocal leukoencephalopathy
	3.6404		PF09445	Methyltransf_15 (RNA cap guanine-N2 methyltransferase)
	2.3244		PF01053	Cys_Met_Meta_PP (Cys/Met metabolism PLP-dependent enzyme)
	1.5191		PF00227	Proteasome (Proteasome subunit)
	1.1066		PF12838	Fer4_7 (4Fe-4S dicluster domain)
	1.0101		PF09040	H-K_ATPase_N (Gastric H+/K+-ATPase, N terminal domain)
	0.4719		PF00348	polyprenyl_synt (Polyprenyl synthetase)
	0.403		PF03199	GSH_synthase (Eukaryotic glutathione synthase)
	0.3251		PF13555	AAA_29 (P-loop containing region of AAA domain)
	0.3186		PF00266	Aminotran_5 (Aminotransferase class-V)
	0.2877		PF13185	GAF_2 (GAF domain)
	0.1968		PF00478	IMPDH (IMP dehydrogenase / GMP reductase domain)
	0.1767		PF03171	2OG-FeII_Oxy (2OG-Fe(II) oxygenase superfamily)
	0.1552		PF01842	ACT (ACT domain)
	0.0445		PF12947	EGF_3 (EGF domain)
	0.0287		PF00005	ABC_tran (ABC transporter)
	0.0112		PF01582	TIR (TIR domain)
	0.0091		PF00501	AMP-binding (AMP-binding enzyme)
	0.009		PF05656	DUF805 (Protein of unknown function (DUF805))
	0.0056		PF00003	7tm_3 (7 transmembrane sweet-taste receptor of 3 GCPR)
	0.0003		PF10613	Lig_chan-Glu_bd (Ligated ion channel L-glutamate- and glycine-binding site)
404		peritoneal adhesions
	3.5928		PF10320	7TM_GPCR_Srsx (Serpentine type 7TM GPCR chemoreceptor Srsx)
405		Aseptic necrosis
	3.4275		PF00102	Y_phosphatase (Protein-tyrosine phosphatase)
	0.0697		PF00104	Hormone_recep (Ligand-binding domain of nuclear hormone receptor)
406		secondary amenorrhea
	3.4026		PF00199	Catalase (Catalase)
	1.2422		PF02770	Acyl-CoA_dh_M (Acyl-CoA dehydrogenase, middle domain)
	1.125		PF00822	PMP22_Claudin (PMP-22/EMP/MP20/Claudin family)
	0.2923		PF12160	Fibrinogen_aC (Fibrinogen alpha C domain)
	0.2558		PF08016	PKD_channel (Polycystin cation channel)
	0.2476		PF00437	T2SE (Type II/IV secretion system protein)
	0.118		PF02769	AIRS_C (AIR synthase related protein, C-terminal domain)
407		hypocalcemia
	3.3079		PF00233	PDEase_I (3'5'-cyclic nucleotide phosphodiesterase)
	1.6759		PF01030	Recep_L_domain (Receptor L domain)
	0.4592		PF01212	Beta_elim_lyase (Beta-eliminating lyase)
	0.0122		PF01636	APH (Phosphotransferase enzyme family)
408		menstrual flow
	3.3067		PF03062	MBOAT (MBOAT, membrane-bound O-acyltransferase family)
409		brain abscess
	3.294		PF02844	GARS_N (Phosphoribosylglycinamide synthetase, N domain)
	1.3007		PF01223	Endonuclease_NS (DNA/RNA non-specific endonuclease)
410		vitiligo
	3.1462		PF00051	Kringle (Kringle domain)
	1.6023		PF00258	Flavodoxin_1 (Flavodoxin)
	0.8068		PF06907	Latexin (Latexin)
	0.3271		PF02540	NAD_synthase (NAD synthase)
	0.105		PF04131	NanE (Putative N-acetylmannosamine-6-phosphate epimerase)
411		ophthalmic herpes simplex
	3.1409		PF00214	Calc_CGRP_IAPP (Calcitonin / CGRP / IAPP family)
412		nodal tachycardia
	3.0376		PF09040	H-K_ATPase_N (Gastric H+/K+-ATPase, N terminal domain)
	2.508		PF00266	Aminotran_5 (Aminotransferase class-V)
413		hypochondriasis
	3.0294		PF03486	HI0933_like (HI0933-like protein)
414		hyperamylasemia
	3.015		PF11838	ERAP1_C (ERAP1-like C-terminal domain)
415		dacryocystitis
	2.9862		PF09040	H-K_ATPase_N (Gastric H+/K+-ATPase, N terminal domain)
	2.0063		PF08028	Acyl-CoA_dh_2 (Acyl-CoA dehydrogenase, C-terminal domain)
	1.692		PF02480	Herpes_gE (Alphaherpesvirus glycoprotein E)
	1.6774		PF01738	DLH (Dienelactone hydrolase family)
	1.6327		PF00266	Aminotran_5 (Aminotransferase class-V)
	0.5659		PF00520	Ion_trans (Ion transport protein)
	0.5315		PF00202	Aminotran_3 (Aminotransferase class-III)
416		gangrenous cholecystitis
	2.9301		PF00341	PDGF (PDGF/VEGF domain)
417		cluster headache
	2.8862		PF00199	Catalase (Catalase)
	2.6738		PF02770	Acyl-CoA_dh_M (Acyl-CoA dehydrogenase, middle domain)
	0.3758		PF00822	PMP22_Claudin (PMP-22/EMP/MP20/Claudin family)
	0.232		PF02769	AIRS_C (AIR synthase related protein, C-terminal domain)
	0.158		PF00437	T2SE (Type II/IV secretion system protein)
	0.0697		PF08016	PKD_channel (Polycystin cation channel)
	0.0401		PF12160	Fibrinogen_aC (Fibrinogen alpha C domain)
418		scalp seborrhea
	2.8711		PF08736	FA (FERM adjacent (FA))
	1.8292		PF01061	ABC2_membrane (ABC-2 type transporter)
419		Pneumocystis carinii pneumonia
	2.8548		PF03062	MBOAT (MBOAT, membrane-bound O-acyltransferase family)
	2.7218		PF00227	Proteasome (Proteasome subunit)
	0.9815		PF00551	Formyl_trans_N (Formyl transferase)
	0.3961		PF12743	ESR1_C (Oestrogen-type nuclear receptor final C-terminal )
	0.3428		PF13632	Glyco_trans_2_3 (Glycosyl transferase family group 2)
	0.1955		PF00020	TNFR_c6 (TNFR/NGFR cysteine-rich region)
	0.1574		PF13855	LRR_8 (Leucine rich repeat)
	0.1013		PF13604	AAA_30 (AAA domain)
	0.0963		PF00521	DNA_topoisoIV (DNA gyrase/topoisomerase IV, subunit A)
420		ASYMPTOMATIC HYPERURICEMIA
	2.807		PF08377	MAP2_projctn (MAP2/Tau projection domain)
	2.3099		PF00688	TGFb_propeptide (TGF-beta propeptide)
	2.2372		PF12698	ABC2_membrane_3 (ABC-2 family transporter protein)
	1.3778		PF13237	Fer4_10 (4Fe-4S dicluster domain)
	1.1018		PF08242	Methyltransf_12 (Methyltransferase domain)
	0.8069		PF00698	Acyl_transf_1 (Acyl transferase domain)
	0.4709		PF00117	GATase (Glutamine amidotransferase class-I)
	0.2489		PF00689	Cation_ATPase_C (Cation transporting ATPase, C-terminus)
421		collagen vascular disease
	2.7943		PF11838	ERAP1_C (ERAP1-like C-terminal domain)
	0.5781		PF08447	PAS_3 (PAS fold)
	0.2483		PF00003	7tm_3 (7 transmembrane sweet-taste receptor of 3 GCPR)
	0.1336		PF00005	ABC_tran (ABC transporter)
	0.0486		PF10613	Lig_chan-Glu_bd (Ligated ion channel L-glutamate- and glycine-binding site)
	0.0399		PF00501	AMP-binding (AMP-binding enzyme)
	0.0276		PF01582	TIR (TIR domain)
	0.0193		PF13555	AAA_29 (P-loop containing region of AAA domain)
	0.0188		PF05656	DUF805 (Protein of unknown function (DUF805))
	0.0159		PF00478	IMPDH (IMP dehydrogenase / GMP reductase domain)
	0.014		PF03205	MobB (Molybdopterin guanine dinucleotide synthesis protein B)
	0.0023		PF12947	EGF_3 (EGF domain)
422		rotator cuff syndrome
	2.758		PF10320	7TM_GPCR_Srsx (Serpentine type 7TM GPCR chemoreceptor Srsx)
423		diabetic retinopathy
	2.6949		PF08736	FA (FERM adjacent (FA))
	2.2082		PF01061	ABC2_membrane (ABC-2 type transporter)
424		acute lymphoblastic leukemia
	2.643		PF00341	PDGF (PDGF/VEGF domain)
425		sclerosing cholangitis
	2.627		PF00227	Proteasome (Proteasome subunit)
	1.7996		PF01053	Cys_Met_Meta_PP (Cys/Met metabolism PLP-dependent enzyme)
	1.4171		PF09445	Methyltransf_15 (RNA cap guanine-N2 methyltransferase)
	1.2702		PF09040	H-K_ATPase_N (Gastric H+/K+-ATPase, N terminal domain)
	1.1358		PF03199	GSH_synthase (Eukaryotic glutathione synthase)
	0.5364		PF12838	Fer4_7 (4Fe-4S dicluster domain)
	0.4609		PF00266	Aminotran_5 (Aminotransferase class-V)
	0.2645		PF00348	polyprenyl_synt (Polyprenyl synthetase)
	0.0611		PF00501	AMP-binding (AMP-binding enzyme)
	0.047		PF01582	TIR (TIR domain)
	0.039		PF10613	Lig_chan-Glu_bd (Ligated ion channel L-glutamate- and glycine-binding site)
	0.0364		PF00478	IMPDH (IMP dehydrogenase / GMP reductase domain)
	0.0315		PF12947	EGF_3 (EGF domain)
	0.0193		PF00005	ABC_tran (ABC transporter)
	0.0185		PF07722	Peptidase_C26 (Peptidase C26)
	0.0131		PF03205	MobB (Molybdopterin guanine dinucleotide synthesis protein B)
	0.0049		PF00003	7tm_3 (7 transmembrane sweet-taste receptor of 3 GCPR)
	0.001		PF13555	AAA_29 (P-loop containing region of AAA domain)
	0.0002		PF05656	DUF805 (Protein of unknown function (DUF805))
426		bone neoplasm
	2.5821		PF11838	ERAP1_C (ERAP1-like C-terminal domain)
427		hemarthrosis
	2.5592		PF01053	Cys_Met_Meta_PP (Cys/Met metabolism PLP-dependent enzyme)
	2.0306		PF00227	Proteasome (Proteasome subunit)
	1.0889		PF00348	polyprenyl_synt (Polyprenyl synthetase)
	0.8592		PF09040	H-K_ATPase_N (Gastric H+/K+-ATPase, N terminal domain)
	0.6018		PF00266	Aminotran_5 (Aminotransferase class-V)
	0.386		PF03199	GSH_synthase (Eukaryotic glutathione synthase)
	0.1918		PF12947	EGF_3 (EGF domain)
	0.1776		PF12838	Fer4_7 (4Fe-4S dicluster domain)
	0.1652		PF00003	7tm_3 (7 transmembrane sweet-taste receptor of 3 GCPR)
	0.0415		PF07722	Peptidase_C26 (Peptidase C26)
	0.035		PF00501	AMP-binding (AMP-binding enzyme)
	0.0169		PF00478	IMPDH (IMP dehydrogenase / GMP reductase domain)
[truncated: 419 more rows]
