# Supplementary material for: Inferring protein domains associated with drug side effects based on drug-target interaction network
Source: BMC Syst Biol. 2013 Dec 13;7(Suppl 6):S18. doi: 10.1186/1752-0509-7-S6-S18 (PMC4029543; doi:10.1186/1752-0509-7-S6-S18)
Supplement: Additional file 3 — Extracted side effects for each protein domain of L1LOG. [file 1752-0509-7-S6-S18-S3.xls]

## Sheet: Sheet1
Rank	Weight	Protein domain ID	Protein domain definition	Side effect
1		PF13558	SbcCD_C (Putative exonuclease SbcCD, C subunit)
	330			anaphylaxis
	41.1178			allergic reaction
2		PF10320	7TM_GPCR_Srsx (Serpentine type 7TM GPCR chemoreceptor Srsx)
	330			tardive dyskinesia
	216.334			mental depression
	102.308			regurgitation
	100.786			shortness of breath
	90.8773			hyperprolactinemia
	86.7769			pleuritic pain
	79.6304			balanitis
	78.4626			Parkinson
	68.6058			acute pulmonary edema
	61.8057			uveitis
	61.1131			nerve palsy
	54.4051			pigmentary retinopathy
	43.0695			corneal opacity
	39.414			vasovagal reaction
	35.1933			pelvic inflammatory disease
	27.7699			anisocoria
	26.3428			torticollis
	25.9284			blepharoptosis
	19.8663			retroperitoneal fibrosis
	17.9534			drug withdrawal
	15.1567			autonomic instability
	10.9242			gangrene
	10.8211			distended bladder
	10.273			Axis Deviation
	9.8113			Gastrointestinal Obstruction
	9.7141			Pat
	7.9131			urosepsis
	6.524			ectopic beats
	4.8473			dermoid cyst
	4.8333			atherosclerotic vascular disease
	4.5337			adenocarcinoma
	4.1569			esophageal cancer
	3.5928			peritoneal adhesions
	3.3016			respiratory alkalosis
	2.758			rotator cuff syndrome
	2.1373			petit mal
	2.0777			Narcolepsy
	1.2259			tetanus
	1.2016			polymyalgia rheumatica
	0.5923			intervertebral disc protrusion
	0.0431			sacroiliitis
	0.0006			neuromas
3		PF10316	7TM_GPCR_Srbc (Serpentine type 7TM GPCR chemoreceptor Srbc )
	330			labyrinthitis
	330			nasal congestion
	327.134			burning sensation
	266.02			torticollis
	225.744			testicular swelling
	202.976			multifocal atrial tachycardia
	201.328			als
	171.153			gangrene
	168.385			arterial insufficiency
	163.036			Eye Abnormality
	151.991			stuttering
	131.196			eye redness
	117.372			eustachian tube dysfunction
	112.992			priapism
	112.071			eyelid disorder
	110.123			patent ductus arteriosus
	109.529			varicella
	103.766			ischemic colitis
	98.1008			enterocolitis
	93.2818			plantar fasciitis
	85.0207			polymyositis
	75.362			petit mal
	74.0206			mental depression
	65.0045			Infectious Diseases
	62.1243			chronic schizophrenic
	61.8797			diabetic neuropathy
	59.3572			vascular headache
	56.1187			leukoplakia of mouth
	54.2098			Raynauds
	52.3586			oral lesion
	45.5314			myelitis
	44.2235			tracheobronchitis
	40.7394			periodontitis
	40.4217			sarcoidosis
	18.62			nightmares
	7.9207			Restless Legs Syndrome
4		PF02898	NO_synthase (Nitric oxide synthase, oxygenase domain)
	330			shortness of breath
	292.038			hypoventilation
	232.983			respiratory arrest
	229.942			increased salivation
	204.418			blindness
	202.2			drug dependence
	193.698			proctitis
	116.105			sneezing
	106.8			malignant hyperthermia
	54.6118			retinal detachment
	53.2757			psychomotor retardation
	46.7293			sleep apnea
	26.0924			delirium tremens
	23.1783			drug eruption
	19.8625			heartburn
	10.2408			Behavior Problems
	9.9898			megaloblastic anemia
	9.4933			posttraumatic stress disorder
	9.2571			chronic hepatitis
	8.3864			junctional tachycardia
	8.0029			substance abuse
	2.8005			hypercarbia
	0.4561			encopresis
5		PF10324	7TM_GPCR_Srw (Serpentine type 7TM GPCR chemoreceptor Srw)
	330			priapism
	330			nasal congestion
	330			weakness
	325.315			shortness of breath
	279.974			ptosis
	232.594			mental depression
	170.649			blepharoconjunctivitis
	167.716			shoulder pain
	158.912			uveitis
	145.124			iritis
	134.384			contracture
	131.099			chest pain substernal
	122.268			polymyalgia rheumatica
	100.631			seasonal allergic rhinitis
	92.8412			orthostasis
	89.7144			uterine fibroids
	84.8998			hair disorder
	81.9864			testicular atrophy
	78.1283			AV block first degree
	76.9794			hyperphagia
	76.8577			bradycardia
	75.7839			respiratory alkalosis
	75.131			corneal opacity
	71.51			autonomic instability
	71.4153			hypercarbia
	62.4485			Pedal Edema
	59.1806			oral pain
	53.6935			ectopic beats
	52.0356			Narcolepsy
	49.3219			drug withdrawal
	49.0803			chronic hepatitis
	44.5435			dyspnea on exertion
	41.6721			lung cancer
	29.0084			hepatorenal syndrome
	28.9865			multiple pregnancies
	26.0812			optic atrophy
	12.9549			eclampsia
	10.2419			serotonin syndrome
	5.752			burning sensation
	3.2271			vascular headache
	0.628			arteriosclerosis
6		PF00191	Annexin (Annexin)
	326.736			glycosuria
	117.105			vasculitis
	95.9706			sialadenitis
	79.3155			COPD
	71.9669			choking
	58.5017			asthenopia
	35.2527			microcytic anemia
	31.9859			myopia
	23.1874			retroperitoneal fibrosis
	20.4895			osteomalacia
	13.2649			IHSS
	11.6962			electrolyte imbalance
7		PF02931	Neur_chan_LBD (Neurotransmitter-gated ion-channel ligand binding domain)
	324.446			shortness of breath
	281.043			hypoventilation
	244.49			increased salivation
	228.235			respiratory arrest
	221.801			drug dependence
	192.704			proctitis
	189.88			blindness
	103.761			malignant hyperthermia
	78.1464			sneezing
	63.033			psychomotor retardation
	55.8892			retinal detachment
	49.0829			heartburn
	42.4258			sleep apnea
	35.0674			delirium tremens
	29.2531			drug eruption
	25.4095			megaloblastic anemia
	22.9432			junctional tachycardia
	9.7931			substance abuse
	9.2006			encopresis
	5.2296			chronic hepatitis
	4.9865			Behavior Problems
	2.3802			fibrosis
	0.0967			hypercarbia
8		PF00060	Lig_chan (Ligand-gated ion channel)
	320			anaphylaxis
	19.4911			allergic reaction
9		PF08377	MAP2_projctn (MAP2/Tau projection domain)
	251.774			hyperuricemia
	145.344			glycosuria
	47.3304			sialadenitis
	44.6506			choking
	36.2648			polydipsia
	16.0747			hypochloremia
	8.8188			rheumatic carditis
	2.807			ASYMPTOMATIC HYPERURICEMIA
	1.7762			metabolic alkalosis
10		PF14396	CFTR_R (Cystic fibrosis TM conductance regulator (CFTR), regulator domain)
	239.287			gallbladder disease
	212.045			gynecomastia
	156.395			paronychia
	134.297			prostatism
	131.393			cervical erosion
	120.682			paralytic ileus
	106.07			seizure frequency
	99.4398			corneal disorders
	98.0912			bipolar disorder
	91.9672			deep vein thrombosis
	91.962			Gastrointestinal Obstruction
	65.9537			dysesthesia
	28.0884			splenomegaly
	22.009			major depressive disorder
11		PF00230	MIP (Major intrinsic protein)
	235.631			ventricular fibrillation
	171.477			aseptic meningitis
	138.784			ESR increased
	124.604			enterocolitis
	99.1355			leukemia
	70.1465			oral pain
	69.9314			multifocal atrial tachycardia
	64.9318			eyelid disorder
	62.1726			retinal artery occlusion
	31.0679			Essential Thrombocythemia
	28.2373			transient cerebral ischemia
12		PF11838	ERAP1_C (ERAP1-like C-terminal domain)
	217.408			lymphoma
	143.476			memory loss
	141.938			meningismus
	84.3517			acute psychosis
	36.9467			nystagmus
	28.693			cryptococcosis
	25.258			Falling Down
	20.264			myelofibrosis
	19.2476			diabetes insipidus
	18.3709			nephrosis
	16.8344			bipolar disorder
	15.2663			arachnoiditis
	14.8781			Hypergammaglobulinemia
	9.9582			second degree heart block
	6.0954			Atypical Chest Pain
	5.9747			prostatism
	4.5496			carotid bruit
	3.7185			intestinal functional disorder
	3.2186			microcytic anemia
	3.015			hyperamylasemia
	2.7943			collagen vascular disease
	2.5821			bone neoplasm
	1.8663			lung neoplasm malignant
	0.3282			radiculopathy
13		PF00999	Na_H_Exchanger (Sodium/hydrogen exchanger family)
	214.662			respiratory arrest
	170.75			porphyria cutanea tarda
	105.456			bigeminy
	73.8051			choking
	59.3205			Masculinization
	27.253			IHSS
	16.6698			onychomycosis
	13.3572			hypopituitarism
	4.9242			disorder of lipid metabolism
14		PF07884	VKOR (Vitamin K epoxide reductase family)
	210.126			bigeminy
	95.1017			facial paralysis
	79.9277			bundle branch block
15		PF08736	FA (FERM adjacent (FA))
	205.355			elevated liver function tests
	119.942			COPD
	7.4258			IHSS
	5.0645			swollen scrotum
	2.8711			scalp seborrhea
	2.6949			diabetic retinopathy
	1.135			chorioretinitis
	0.0507			perleche
16		PF03062	MBOAT (MBOAT, membrane-bound O-acyltransferase family)
	202.438			hematemesis
	130.606			hearing loss
	70.18			bleeding diathesis
	60.7781			eosinophilic pneumonia
	47.538			meningitis
	46.9783			fasciitis
	33.8949			Masculinization
	30.7796			nephrotic syndrome
	25.0249			renal papillary necrosis
	19.168			infertility
	18.645			ingrown toenail
	10.2696			esophageal perforation
	9.141			trigeminal neuralgia
	6.9993			retrolental fibroplasia
	6.7422			cerumen impaction
	6.4699			fecal occult blood
	6.3653			Aortic valve incompetence
	6.3431			viral syndrome
	6.1763			Breast lump
	5.1363			Septicemia
	4.9245			causalgia
	4.5576			myxedema
	4.0122			decubitus ulcers
	3.6674			mixed connective tissue disease
	3.3067			menstrual flow
	2.8548			Pneumocystis carinii pneumonia
	2.501			colonic polyp
	2.4559			biliary obstruction
	2.3605			acute cholecystitis
	2.0524			idiopathic nephrotic syndrome
	1.8885			Acute sinusitis
	1.8499			chondrocalcinosis pyrophosphate
	1.8118			parotid gland enlargement
	1.729			rectal discharge
	1.6431			thrombophlebitis superficial
	1.6195			phocomelia
	1.5918			constrictive pericarditis
	1.471			diverticulosis
	1.4184			carotid stenosis
	0.9801			Hypertensive encephalopathy
	0.8864			female infertility
	0.524			renal mass NOS
	0.5177			furuncles
	0.3282			gouty arthritis
	0.285			rectal polyp
	0.1374			calculus ureteric
	0.0017			pyoderma gangrenosum
17		PF00458	WHEP-TRS (WHEP-TRS domain)
	197.018			blindness
	56.609			electrolyte imbalance
18		PF00206	Lyase_1 (Lyase)
	171.477			pulmonary hypertension
	157.69			testicular swelling
	106.985			blindness
	88.0354			arachnoiditis
	84.2022			eye redness
	81.8273			ptosis
	66.6872			seasonal allergic rhinitis
	61.4419			electrolyte imbalance
	57.0789			mental depression
	48.6449			hepatic coma
	46.4795			streptococcal pharyngitis
	46.0313			bundle branch block right
	45.727			night blindness
	19.9485			Gilles de la Tourette syndrome
	18.6094			adenitis
	17.4999			valvular heart disease
	10.3987			gastric dilatation
	8.2866			mitral valve disorder
	6.451			aortic aneurysm
	5.5163			multiple myeloma
	4.9592			adjustment disorder
	4.3382			hypercalcinuria
	3.4777			major depressive disorder
	2.063			priapism
	1.0799			distended bladder
19		PF00102	Y_phosphatase (Protein-tyrosine phosphatase)
	159.241			papilledema
	60.1404			uremia
	47.5153			elevated serum cholesterol
	46.3967			pulmonary hypertension
	38.976			mixed connective tissue disease
	27.1967			facial pain
	25.4677			chronic active hepatitis
	17.1537			refraction disorder
	16.4906			Acute appendicitis
	13.0416			spinal cord disease
	6.0115			Hypervitaminosis
	3.4275			Aseptic necrosis
	0.9244			pyogenic granuloma
	0.3891			xanthomas
	0.2758			agnosia
20		PF00264	Tyrosinase (Common central domain of tyrosinase)
	155.58			blindness
	54.6787			electrolyte imbalance
21		PF00104	Hormone_recep (Ligand-binding domain of nuclear hormone receptor)
	148.752			papilledema
	80.1361			uremia
	42.4139			pulmonary hypertension
	41.4736			elevated serum cholesterol
	35.8112			Acute appendicitis
	31.0297			facial pain
	29.3071			refraction disorder
	26.402			chronic active hepatitis
	25.2768			mixed connective tissue disease
	4.9416			Hypervitaminosis
	3.3482			agnosia
	3.1841			xanthomas
	1.2996			pyogenic granuloma
	0.5586			spinal cord disease
	0.0697			Aseptic necrosis
22		PF00061	Lipocalin (Lipocalin / cytosolic fatty-acid binding protein family)
	145.079			vaginal discharge
	95.846			urinary hesitancy
	86.1258			miliaria
	70.106			alcohol abuse
	64.9107			generalized pain
	55.1594			hypercarbia
	31.2887			hyperphagia
	28.3376			orthostasis
	27.3994			trigger finger
	24.157			portal vein thrombosis
	19.5674			Masculinization
	14.0644			osteochondrosis
23		PF07992	Pyr_redox_2 (Pyridine nucleotide-disulphide oxidoreductase)
	140.108			myopia
	127.15			hyperprolactinemia
	95.6101			microcytic anemia
	66.5547			IHSS
24		PF01597	GCV_H (Glycine cleavage H-protein)
	130.223			pulmonary edema
	15.0393			mixed connective tissue disease
	14.3634			chronic active hepatitis
25		PF12847	Methyltransf_18 (Methyltransferase domain)
	126.177			neuritis
	19.3449			glomerulonephritis
26		PF00170	bZIP_1 (bZIP transcription factor)
	126.144			allergic reaction
	83.7044			methemoglobinemia
	66.6052			anaphylaxis
	30.7388			polyneuritis
	7.787			drug eruption
	7.733			Hypervitaminosis
	5.1059			agnosia
	4.3133			spinal cord disease
	3.6997			pyogenic granuloma
	3.0016			xanthomas
27		PF10140	YukC (WXG100 protein secretion system (Wss), protein YukC)
	123.334			urinary hesitancy
	70.482			labyrinthitis
	64.9868			malignant hyperthermia
	57.3313			retinal detachment
	40.6219			gangrene
	38.9191			parotitis
	36.8081			colic
	36.5599			coated tongue
	36.0888			eosinophilia
	22.0518			tetanus
	13.895			chalazion
	11.8222			blepharoconjunctivitis
	11.3296			speech disturbance
	8.9882			distended bladder
	8.5166			somatization
	8.4847			venous thrombosis
	7.5902			urinary retention
	0.8549			giddiness
28		PF00612	IQ (IQ calmodulin-binding motif)
	121.607			pulmonary edema
29		PF08491	SE (Squalene epoxidase)
	115.825			anaphylaxis
30		PF10582	Connexin_CCC (Gap junction channel protein cysteine-rich domain)
	114.674			respiratory arrest
	91.8605			urinary hesitancy
	64.8676			blindness
	45.6401			malignant hyperthermia
	20.2427			Lymphatic Disorders
	10.8997			artery occlusion
	9.3881			arachnoiditis
	4.3073			flashbacks
31		PF00989	PAS (PAS fold)
	113.48			anaphylaxis
	4.0323			allergic reaction
32		PF08477	Miro (Miro-like protein)
	112.044			contact dermatitis
	23.7871			thrombotic thrombocytopenic purpura
33		PF00071	Ras (Ras family)
	107.384			shoulder pain
	80.8986			corneal ulcer
	47.5348			generalized pain
	33.7848			telangiectasia
	26.0099			chronic active hepatitis
	24.2073			oral lesion
	23.5468			high risk pregnancy
	21.1241			nasal septum disorder
	17.3521			tracheobronchitis
	14.2555			miliaria
	7.3235			skin atrophy
	1.6146			liver function tests abnormal
34		PF13476	AAA_23 (AAA domain)
	105.075			hypopituitarism
35		PF00854	PTR2 (POT family)
	104.637			azotemia
	96.2208			hepatic encephalopathy
	74.9078			megaloblastic anemia
	9.6567			complete heart block
36		PF01731	Arylesterase (Arylesterase)
	101.9			liver function tests abnormal
37		PF00497	SBP_bac_3 (Bacterial extracellular solute-binding proteins, family 3)
	101.878			liver function tests abnormal
38		PF09445	Methyltransf_15 (RNA cap guanine-N2 methyltransferase)
	100.059			leukemia
	64.3237			renal colic
	3.6404			progressive multifocal leukoencephalopathy
	2.7493			hypopituitarism
	1.4741			portal hypertension
	1.4171			sclerosing cholangitis
	0.5374			disorder of lipid metabolism
	0.3263			onychomycosis
39		PF00059	Lectin_C (Lectin C-type domain)
	95.9285			respiratory arrest
	86.8132			urinary hesitancy
	69.1525			blindness
	50.8279			malignant hyperthermia
	30.8558			arachnoiditis
	30.3628			Lymphatic Disorders
	23.884			artery occlusion
	5.5462			flashbacks
	2.4014			chronic hepatitis
40		PF00047	ig (Immunoglobulin domain)
	92.8105			pulmonary hypertension
	19.1819			chronic active hepatitis
	17.1924			Septicemia
	12.161			fecal occult blood
	8.3515			eclampsia
	7.8408			multiple pregnancies
41		PF00490	ALAD (Delta-aminolevulinic acid dehydratase)
	87.9249			urinary hesitancy
	84.2092			respiratory arrest
	67.2867			blindness
	51.4814			malignant hyperthermia
	17.9124			Lymphatic Disorders
	16.9077			artery occlusion
	13.9022			flashbacks
	2.3221			arachnoiditis
42		PF01488	Shikimate_DH (Shikimate / quinate 5-dehydrogenase)
	82.2683			blindness
	19.4767			electrolyte imbalance
43		PF00850	Hist_deacetyl (Histone deacetylase domain)
	79.2196			pseudomembranous colitis
	6.9149			serum sickness
44		PF12549	TOH_N (Tyrosine hydroxylase N terminal )
	78.5229			congestive heart failure
	68.9181			liver function tests abnormal
	56.5594			myocardial ischemia
	11.025			pleural effusion
45		PF05790	C2-set (Immunoglobulin C2-set domain)
	74.9419			anaphylaxis
	0.8098			agnosia
	0.8009			Hypervitaminosis
	0.7898			pyogenic granuloma
	0.5399			spinal cord disease
	0.1417			xanthomas
46		PF00175	NAD_binding_1 (Oxidoreductase NAD-binding domain )
	73.9745			suicide attempt
	40.9997			megaloblastic anemia
	12.8692			odynophagia
	2.8157			aseptic meningitis
	2.663			mood disorders
	2.3258			red cell aplasia
47		PF00151	Lipase (Lipase)
	67.5842			hyperparathyroidism
48		PF03477	ATP-cone (ATP cone domain)
	66.1906			electrolyte imbalance
	52.5218			blindness
49		PF08442	ATP-grasp_2 (ATP-grasp domain)
	64.3216			blindness
	14.9393			electrolyte imbalance
50		PF00362	Integrin_beta (Integrin, beta chain)
	63.8958			tenosynovitis
	8.227			chronic active hepatitis
51		PF13516	LRR_6 (Leucine Rich repeat)
	62.518			Ejaculation Premature
	19.5702			parapsoriasis
	2.3032			hypochloremia
	0.4963			metabolic alkalosis
52		PF00625	Guanylate_kin (Guanylate kinase)
	60.3583			respiratory arrest
	3.6572			hepatic necrosis
53		PF05893	LuxC (Acyl-CoA reductase (LuxC))
	60.0287			blindness
	11.4599			electrolyte imbalance
54		PF03530	SK_channel (Calcium-activated SK potassium channel)
	59.7961			tenosynovitis
55		PF09040	H-K_ATPase_N (Gastric H+/K+-ATPase, N terminal domain)
	59.3681			hepatic necrosis
	32.5741			sneezing
	31.4603			drug eruption
	18.7052			bleeding diathesis
	17.3486			fasciitis
	14.9409			nephrosis
	7.7004			hepatitis infectious
	5.7376			sore gums
	5.3723			rheumatic carditis
	4.8666			intestinal ulcer
	4.6716			cerebral embolism
	3.1201			right heart failure
	3.0376			nodal tachycardia
	2.9862			dacryocystitis
	2.9299			hypercarbia
	2.6057			renal papillary necrosis
	2.4827			disorder of lipid metabolism
	2.2279			Septicemia
	2.2215			fecal occult blood
	1.6275			onychomycosis
	1.2702			sclerosing cholangitis
	1.1889			wrist pain
	1.1557			mixed connective tissue disease
	1.1061			adenitis
	1.0101			progressive multifocal leukoencephalopathy
	0.99			encopresis
	0.8592			hemarthrosis
	0.7845			portal hypertension
	0.6639			Behavior Problems
	0.3058			bruit
	0.1923			renal colic
	0.0466			gestation
	0.0095			colour blindness
	0.0005			night cramps
56		PF02655	ATP-grasp_3 (ATP-grasp domain)
	58.9164			anaphylaxis
57		PF03383	Serpentine_r_xa (Caenorhabditis serpentine receptor-like protein, class xa)
	58.5205			anaphylaxis
58		PF00199	Catalase (Catalase)
	58.2801			blindness
	47.3542			optic neuritis
	20.9722			metabolic acidosis
	16.2717			encephalopathy
	10.4034			electrolyte imbalance
	8.7468			myoclonic seizures
	3.9234			discoid lupus erythematosis
	3.4026			secondary amenorrhea
	2.8862			cluster headache
	1.1855			polycystic ovary disease
	0.6777			fibrosarcomas
59		PF06966	DUF1295 (Protein of unknown function (DUF1295))
	51.7403			tetany
60		PF02222	ATP-grasp (ATP-grasp domain)
	51.3063			petechiae
	48.0767			glycosuria
	17.2358			sialadenitis
	8.2637			malignant hyperthermia
	8.0005			choking
	4.3634			hyperuricemia
	2.82			polycythemia
	2.509			polymyositis
	1.2			esophageal spasm
	0.3688			glomerulonephritis
61		PF08447	PAS_3 (PAS fold)
	51.2348			hyperprolactinemia
	48.1082			tetany
	32.0086			facial paralysis
	14.2062			respiratory alkalosis
	11.4232			perirectal abscess
	10.3885			sinus tachycardia
	7.3485			Presyncope
	4.6657			pulmonary problem
	3.3624			IHSS
	1.8049			carotid bruit
	1.585			Atypical Chest Pain
	1.3183			prostatism
	1.1617			ventricular fibrillation
	0.5781			collagen vascular disease
62		PF03491	5HT_transporter (Serotonin (5-HT) neurotransmitter transporter, N-terminus)
	49.9279			glycosuria
	48.7398			petechiae
	34.6112			hyperuricemia
	16.3078			malignant hyperthermia
	15.5517			choking
	13.5808			sialadenitis
	5.0736			polycythemia
	4.9203			polymyositis
	4.2579			lightheadedness
	0.8583			esophageal spasm
	0.0028			glomerulonephritis
63		PF00227	Proteasome (Proteasome subunit)
	49.1502			ESR increased
	11.8211			lichen
	8.7233			chronic active hepatitis
	6.0211			retinitis
	3.6935			portal hypertension
	2.7218			Pneumocystis carinii pneumonia
	2.627			sclerosing cholangitis
	2.5563			myxedema
	2.0306			hemarthrosis
	1.6428			phocomelia
	1.6341			causalgia
	1.5191			progressive multifocal leukoencephalopathy
	1.264			parotid gland enlargement
64		PF08450	SGL (SMP-30/Gluconolaconase/LRE-like region)
	48.8494			facial paralysis
65		PF00620	RhoGAP (RhoGAP domain)
	48.4536			bigeminy
	22.9212			IHSS
66		PF00233	PDEase_I (3'5'-cyclic nucleotide phosphodiesterase)
	48.129			sneezing
	17.8439			loss of consciousness
	3.3079			hypocalcemia
67		PF10562	CaM_bdg_C0 (Calmodulin-binding domain C0 of NMDA receptor NR1 subunit)
	48.0116			drug withdrawal
	40.9247			blindness
	12.9109			electrolyte imbalance
	11.0789			Lymphatic Disorders
68		PF13304	AAA_21 (AAA domain)
	45.5899			pituitary adenomas
69		PF08239	SH3_3 (Bacterial SH3 domain)
	43.8072			lymphangitis
70		PF12047	DNMT1-RFD (Cytosine specific DNA methyltransferase replication foci domain)
	43.0064			bigeminy
	11.1457			IHSS
71		PF13458	Peripla_BP_6 (Periplasmic binding protein)
	42.8012			anaphylaxis
72		PF01935	DUF87 (Domain of unknown function DUF87)
	42.7417			pulmonary hypertension
	22.5579			telangiectasia
	20.4215			adenitis
	5.0285			schizophrenia
73		PF13450	NAD_binding_8 (NAD(P)-binding Rossmann-like domain)
	42.3764			wound dehiscence
74		PF13191	AAA_16 (AAA ATPase domain)
	42.0057			blindness
	12.1415			electrolyte imbalance
75		PF00041	fn3 (Fibronectin type III domain)
	41.0937			methemoglobinemia
	24.0474			panic attacks
	19.4487			forgetful
	7.6174			lichen
76		PF01596	Methyltransf_3 (O-methyltransferase)
	40.0497			blindness
	9.5976			electrolyte imbalance
77		PF02196	RBD (Raf-like Ras-binding domain)
	39.7417			malignant hyperthermia
78		PF00266	Aminotran_5 (Aminotransferase class-V)
	39.0129			hepatic necrosis
	35.9914			sneezing
	19.6932			drug eruption
	15.1405			nephrosis
	13.1075			cerebral embolism
	11.1375			fasciitis
	10.5368			hypercarbia
	9.9806			bleeding diathesis
	8.8313			hepatitis infectious
	6.5806			intestinal ulcer
	5.9386			adenitis
	3.2513			right heart failure
	2.508			nodal tachycardia
	2.4438			disorder of lipid metabolism
	2.3597			rheumatic carditis
	2.2085			fecal occult blood
	1.7578			renal colic
	1.6327			dacryocystitis
	1.4823			Septicemia
	1.4784			onychomycosis
	1.2275			sore gums
	1.1934			gestation
	0.8462			Behavior Problems
	0.6018			hemarthrosis
	0.5995			encopresis
	0.5754			night cramps
	0.4609			sclerosing cholangitis
	0.3186			progressive multifocal leukoencephalopathy
	0.2918			renal papillary necrosis
	0.2628			bruit
	0.1903			wrist pain
	0.1806			petit mal
	0.1577			portal hypertension
	0.0188			colour blindness
79		PF01266	DAO (FAD dependent oxidoreductase)
	39.0093			anaphylaxis
80		PF00341	PDGF (PDGF/VEGF domain)
	38.6607			osteoarthritis
	5.8371			episcleritis
	4.6693			Osteogenesis Imperfecta
	3.8646			scleritis
	2.9301			gangrenous cholecystitis
	2.643			acute lymphoblastic leukemia
	1.927			benign prostatic hyperplasia
	1.1735			periodontal disease
	0.0947			kidney carcinoma
81		PF06508	QueC (Queuosine biosynthesis protein QueC)
	37.7397			red cell aplasia
	16.2894			mood disorders
	2.4835			Falling Down
82		PF08674	AChE_tetra (Acetylcholinesterase tetramerisation domain)
	37.0696			cerebral embolism
83		PF02161	Prog_receptor (Progesterone receptor)
	36.7343			COPD
	32.692			testicular atrophy
	19.6326			hepatic encephalopathy
	5.3127			macrocytic anemia
	1.8079			proctitis
84		PF00145	DNA_methylase (C-5 cytosine-specific DNA methylase)
	36.5597			hepatic necrosis
	35.3726			respiratory arrest
	30.3185			malignant hyperthermia
85		PF02803	Thiolase_C (Thiolase, C-terminal domain)
	36.1052			hepatic necrosis
	35.7684			respiratory arrest
	30.354			malignant hyperthermia
86		PF11465	Receptor_2B4 (Natural killer cell receptor 2B4)
	34.9358			right heart failure
	25.2706			papilledema
	16.687			skin irritation
	9.2369			atopic dermatitis
	2.7514			xanthomas
	1.2326			agnosia
	0.8236			Hypervitaminosis
	0.4281			spinal cord disease
	0.4212			pyogenic granuloma
87		PF01590	GAF (GAF domain)
	34.4734			adenitis
	30.3033			pulmonary hypertension
	17.0711			telangiectasia
	10.2892			schizophrenia
88		PF00698	Acyl_transf_1 (Acyl transferase domain)
	32.5342			glycosuria
	13.7694			paranoia
	12.6952			respiratory arrest
	9.5271			hepatic necrosis
	8.7672			rheumatic carditis
	6.6094			hypothermia
	6.2313			choking
	6.2099			Gastric Polyps
	3.515			carcinoid tumors
	3.1325			vaginal discharge
	2.8409			malignant hyperthermia
	2.6715			sialadenitis
	0.8069			ASYMPTOMATIC HYPERURICEMIA
	0.0029			electrolyte imbalance
89		PF10397	ADSL_C (Adenylosuccinate lyase C-terminus)
	32.3173			respiratory arrest
	9.4497			hepatic necrosis
90		PF00079	Serpin (Serpin (serine protease inhibitor))
	32.2595			hemoglobinuria
91		PF10662	PduV-EutP (Ethanolamine utilisation - propanediol utilisation)
	32.1717			acute psychosis
	16.7317			hypercarbia
92		PF12698	ABC2_membrane_3 (ABC-2 family transporter protein)
	31.5876			paranoia
	31.2634			malignant hyperthermia
	14.0095			vaginal discharge
	12.9572			hypothermia
	12.9113			glycosuria
	9.9073			respiratory arrest
	8.6501			electrolyte imbalance
	5.9334			Gastric Polyps
	5.2901			carcinoid tumors
	4.6138			metabolic alkalosis
	2.9325			rheumatic carditis
	2.2372			ASYMPTOMATIC HYPERURICEMIA
	2.1002			sialadenitis
	1.8823			choking
	0.0023			hepatic necrosis
93		PF03522	KCl_Cotrans_1 (K-Cl Co-transporter type 1 (KCC1))
	31.5211			respiratory arrest
	17.9234			blistering
	7.4168			burning sensation
	2.547			bloating
	0.0352			hepatic necrosis
94		PF00489	IL6 (Interleukin-6/G-CSF/MGF family)
	31.4469			skin carcinoma
	4.4783			dysesthesia
95		PF00688	TGFb_propeptide (TGF-beta propeptide)
	31.2779			glycosuria
	19.697			paranoia
	19.5243			hypothermia
	17.9171			vaginal discharge
	15.2751			respiratory arrest
	9.669			electrolyte imbalance
	9.4291			choking
	6.9139			Gastric Polyps
	4.8349			malignant hyperthermia
	2.3948			sialadenitis
	2.3099			ASYMPTOMATIC HYPERURICEMIA
	2.2217			carcinoid tumors
	0.8993			hepatic necrosis
	0.763			rheumatic carditis
	0.0262			metabolic alkalosis
96		PF00351	Biopterin_H (Biopterin-dependent aromatic amino acid hydroxylase)
	31.2369			tenosynovitis
97		PF02867	Ribonuc_red_lgC (Ribonucleotide reductase, barrel domain)
	30.3402			respiratory arrest
	20.2383			bloating
	14.266			burning sensation
	8.4733			blistering
	3.8829			hepatic necrosis
98		PF00153	Mito_carr (Mitochondrial carrier protein)
	29.5273			blindness
99		PF07859	Abhydrolase_3 (alpha/beta hydrolase fold)
	29.463			cold intolerance
100		PF07648	Kazal_2 (Kazal-type serine protease inhibitor domain)
	29.2412			milia
	27.8245			pigmentation disorder
101		PF00571	CBS (CBS domain)
	29.1352			fasciitis
102		PF13676	TIR_2 (TIR domain)
	29.1318			pulmonary hypertension
	24.5936			telangiectasia
	22.8876			adenitis
	6.3712			schizophrenia
103		PF13365	Trypsin_2 (Trypsin-like peptidase domain)
	28.5769			tenosynovitis
104		PF12710	HAD (haloacid dehalogenase-like hydrolase)
	28.2337			elevated liver enzymes
	13.3237			sarcoma
	13.0769			endometrial cancer
	11.7288			vaginal hemorrhage
	10.0449			easy bruising
	9.1144			pelvic pain
	7.3646			premenstrual tension
	1.326			hypospadias
	0.5129			meningiomas
	0.3833			Smear cervix abnormal
	0.3296			atresia
	0.3264			ectropion
	0.2307			early menopause
	0.222			Trisomy 21
	0.18			fistula
	0.1784			fibroadenoma of breast
	0.1411			missed abortion
	0.0929			dysphemia
	0.086			hydatidiform mole
	0.0812			cleft palate
	0.0809			vulval abscess
	0.0712			vaginal dysplasia
	0.0033			ectopic pregnancy
105		PF13237	Fer4_10 (4Fe-4S dicluster domain)
	27.8112			glycosuria
	26.2206			hypothermia
	23.478			malignant hyperthermia
	14.4379			paranoia
	12.7556			respiratory arrest
	12.5896			Gastric Polyps
	10.0102			choking
	9.2765			vaginal discharge
	2.1324			carcinoid tumors
	1.3778			ASYMPTOMATIC HYPERURICEMIA
	0.9191			sialadenitis
	0.7549			electrolyte imbalance
	0.4057			metabolic alkalosis
	0.0715			rheumatic carditis
	0.0057			hepatic necrosis
106		PF00958	GMP_synt_C (GMP synthase C terminal domain)
	27.716			Cervical cancer
	24.723			sprue
	21.113			transient cerebral ischemia
	17.1623			steatorrhea
107		PF01023	S_100 (S-100/ICaBP type calcium binding domain)
	27.6999			meningismus
	11.5697			portal vein thrombosis
	5.9821			pneumoconiosis
	5.1699			arachnoiditis
	4.2498			Skin fissures
108		PF00156	Pribosyltran (Phosphoribosyl transferase domain)
	27.0092			enterocolitis
	3.6174			tracheobronchitis
	2.7691			oral lesion
109		PF09164	VitD-bind_III (Vitamin D binding protein, domain III)
	26.2194			hepatic encephalopathy
	2.9282			complete heart block
110		PF00048	IL8 (Small cytokines (intecrine/chemokine), interleukin-8 like)
	26.215			hemophilia
111		PF00373	FERM_M (FERM central domain)
	26.1764			refraction disorder
112		PF03712	Cu2_monoox_C (Copper type II ascorbate-dependent monooxygenase, C-terminal domain)
	26.1721			hepatic encephalopathy
	2.415			complete heart block
113		PF00996	GDI (GDP dissociation inhibitor)
	26.1615			hepatic encephalopathy
	2.2093			complete heart block
114		PF12369	GnHR_trans (Gonadotropin hormone receptor transmembrane region )
	26.1608			easy bruising
	10.9884			ovarian cancer
	8.6512			retinal vein thrombosis
115		PF08242	Methyltransf_12 (Methyltransferase domain)
	25.9543			paranoia
	25.3339			glycosuria
	20.3129			vaginal discharge
	17.9112			hypothermia
	15.4865			respiratory arrest
	14.6799			malignant hyperthermia
	6.644			Gastric Polyps
	4.5438			sialadenitis
	3.6503			choking
	3.6464			electrolyte imbalance
	1.916			carcinoid tumors
	1.1018			ASYMPTOMATIC HYPERURICEMIA
	0.6775			metabolic alkalosis
	0.6689			rheumatic carditis
	0.0024			hepatic necrosis
116		PF03486	HI0933_like (HI0933-like protein)
	25.7456			appendicitis
	22.2645			serotonin syndrome
	14.9712			testicular swelling
	11.611			eye redness
	6.6425			pulmonary hypertension
	5.9212			adenitis
	3.4932			hepatic coma
	3.4803			Gilles de la Tourette syndrome
	3.1902			gastric dilatation
	3.0615			chondrodystrophy
	3.0294			hypochondriasis
	2.5615			vascular headache
	2.4604			spontaneous abortion
	2.4234			hematospermia
	2.2953			hypomenorrhea
	1.9952			dysequilibrium
	1.6418			agoraphobia
	1.0651			distended bladder
	0.83			night blindness
	0.1961			suicidal tendency
117		PF00287	Na_K-ATPase (Sodium / potassium ATPase beta chain)
	25.7089			keratoconjunctivitis sicca
	15.0459			odynophagia
	13.7349			colon cancer
	8.2628			cerebellar ataxia
	0.3959			calcaneal spur
	0.2676			orthopnea
	0.1282			intertrigo
	0.0867			food intolerance
118		PF00009	GTP_EFTU (Elongation factor Tu GTP binding domain)
	25.4175			alveolar proteinosis
	23.1617			vitreous hemorrhage
119		PF12697	Abhydrolase_6 (Alpha/beta hydrolase family)
	25.2333			hypopituitarism
120		PF01179	Cu_amine_oxid (Copper amine oxidase, enzyme domain)
	24.9631			HIV infection
	14.2406			juvenile rheumatoid arthritis
121		PF02719	Polysacc_synt_2 (Polysaccharide biosynthesis protein)
	24.6507			splenomegaly
	5.5463			schizophrenia
122		PF00755	Carn_acyltransf (Choline/Carnitine o-acyltransferase)
	24.6126			meningismus
	11.7431			portal vein thrombosis
	8.1233			Skin fissures
	6.0349			pneumoconiosis
	0.9227			arachnoiditis
123		PF03104	DNA_pol_B_exo1 (DNA polymerase family B, exonuclease domain)
	24.5015			blindness
	2.0091			electrolyte imbalance
124		PF00117	GATase (Glutamine amidotransferase class-I)
	24.1742			glycosuria
	23.0629			hypothermia
	19.6825			respiratory arrest
	18.64			choking
	10.6485			paranoia
	7.0524			Gastric Polyps
	5.9633			vaginal discharge
	2.397			carcinoid tumors
	1.3857			malignant hyperthermia
	1.2112			sialadenitis
	0.9025			metabolic alkalosis
	0.7642			rheumatic carditis
	0.4709			ASYMPTOMATIC HYPERURICEMIA
	0.1319			electrolyte imbalance
	0.0661			hepatic necrosis
125		PF02155	GCR (Glucocorticoid receptor)
	22.7714			elevated liver enzymes
	14.5393			easy bruising
	10.7849			vaginal hemorrhage
	7.1968			sarcoma
	5.6963			endometrial cancer
	5.2548			premenstrual tension
	1.1534			missed abortion
	0.8945			vaginal dysplasia
	0.7382			cleft palate
	0.7012			portal vein thrombosis
	0.4846			vulval abscess
	0.3944			hypospadias
	0.2358			ectropion
	0.2324			Trisomy 21
	0.1812			ovarian cancer
	0.142			dysphemia
	0.1358			atresia
	0.1344			Smear cervix abnormal
	0.1011			early menopause
	0.0671			fistula
	0.0194			hydatidiform mole
	0.0037			meningiomas
	0.002			ectopic pregnancy
	0.0011			fibroadenoma of breast
126		PF05296	TAS2R (Mammalian taste receptor protein (TAS2R))
	22.4966			hematoma
	13.3103			bigeminy
	12.6494			COPD
	9.8141			deep vein thrombosis
	2.2181			IHSS
	1.9396			supraventricular extrasystoles
	1.5028			sinus tachycardia
127		PF02159	Oest_recep (Oestrogen receptor)
	22.3001			sarcoma
	13.4742			premenstrual tension
	1.5276			fibroadenoma of breast
	1.1694			meningiomas
	1.0455			fistula
	0.974			Trisomy 21
	0.9001			ectopic pregnancy
	0.8081			hydatidiform mole
	0.6368			missed abortion
	0.6339			atresia
	0.5795			hypospadias
	0.3766			dysphemia
	0.3727			vaginal dysplasia
	0.3525			cleft palate
	0.2144			early menopause
	0.1422			vulval abscess
	0.0682			Smear cervix abnormal
	0.0148			ectropion
128		PF03199	GSH_synthase (Eukaryotic glutathione synthase)
	21.5563			leukemia
	1.1358			sclerosing cholangitis
	0.7658			portal hypertension
	0.403			progressive multifocal leukoencephalopathy
	0.386			hemarthrosis
129		PF00023	Ank (Ankyrin repeat)
	21.5062			giddiness
	1.623			hemophilia
	0.2043			cerebral thrombosis
130		PF08659	KR (KR domain)
	21.4948			abdominal cramps
	4.7936			urinary urgency
	4.1191			Acute Bronchitis
	1.7154			postnasal drip
	1.3671			B12 deficiency anemia
	1.3302			bladder tumors
	1.1667			abdominal aortic aneurysm
	0.9171			epiglottitis
131		PF00053	Laminin_EGF (Laminin EGF-like (Domains III and V))
	21.3776			Actinic Keratosis
132		PF00089	Trypsin (Trypsin)
	21.0302			hyperparathyroidism
	3.8254			vitamin D deficiency
133		PF00036	EF-hand_1 (EF hand)
	20.9639			giddiness
	3.1665			hemophilia
	0.3457			cerebral thrombosis
134		PF00146	NADHdh (NADH dehydrogenase)
	20.7827			cerebral embolism
135		PF01033	Somatomedin_B (Somatomedin B domain)
	20.5304			cardiac tamponade
136		PF00209	SNF (Sodium:neurotransmitter symporter family)
	20.4589			methemoglobinemia
	9.3536			drug eruption
	1.9278			cerebral ischemia
	1.6278			venereal disease
	1.6257			amaurosis fugax
	1.1626			cerebral palsy
	1.0153			atrophic vaginitis
	0.4538			frozen shoulder
	0.388			bladder diverticulum
	0.3741			burning sensation
137		PF00186	DHFR_1 (Dihydrofolate reductase)
	20.3927			corneal ulcer
	14.1541			skin atrophy
	10.1906			telangiectasia
	7.3584			miliaria
	5.6914			ocular infection
	1.8664			nasal septum perforation
138		PF01030	Recep_L_domain (Receptor L domain)
	20.2595			sneezing
	9.6064			loss of consciousness
	1.6759			hypocalcemia
139		PF03193	DUF258 (Protein of unknown function, DUF258)
	20.1762			blindness
	6.6842			electrolyte imbalance
140		PF07728	AAA_5 (AAA domain (dynein-related subfamily))
	19.9386			abdominal cramps
	10.0754			urinary urgency
	8.708			Acute Bronchitis
	1.1476			abdominal aortic aneurysm
	1.127			epiglottitis
	1.0872			B12 deficiency anemia
	0.8491			postnasal drip
	0.3908			bladder tumors
141		PF03761	DUF316 (Domain of unknown function (DUF316) )
	19.9187			blindness
	2.4229			electrolyte imbalance
142		PF08763	Ca_chan_IQ (Voltage gated calcium channel IQ domain)
	19.9082			blindness
	2.6152			electrolyte imbalance
143		PF02060	ISK_Channel (Slow voltage-gated potassium channel)
	19.8508			respiratory arrest
	10.0812			hepatic necrosis
144		PF00689	Cation_ATPase_C (Cation transporting ATPase, C-terminus)
	19.8404			vaginal discharge
	17.1995			Gastric Polyps
	14.8347			hypothermia
	14.0305			hepatic necrosis
	10.7117			sialadenitis
	10.4678			glycosuria
	7.0135			respiratory arrest
	5.8104			carcinoid tumors
	5.0596			malignant hyperthermia
	4.6014			choking
	3.3207			rheumatic carditis
	3.0286			paranoia
	0.5027			metabolic alkalosis
	0.3654			electrolyte imbalance
	0.2489			ASYMPTOMATIC HYPERURICEMIA
145		PF13847	Methyltransf_31 (Methyltransferase domain)
	19.751			eosinophilic pneumonia
	13.1716			bleeding diathesis
	11.4425			PIE syndrome
	4.3234			blood dyscrasia
146		PF03435	Saccharop_dh (Saccharopine dehydrogenase )
	19.6688			Masculinization
147		PF00464	SHMT (Serine hydroxymethyltransferase)
	19.5676			sprue
	16.4587			steatorrhea
	9.3605			Cervical cancer
148		PF01082	Cu2_monooxygen (Copper type II ascorbate-dependent monooxygenase, N-terminal domain)
	19.3824			artery occlusion
	9.8257			flashbacks
	4.1401			arachnoiditis
149		PF13895	Ig_2 (Immunoglobulin domain)
	19.272			hematoma
	14.254			deep vein thrombosis
	11.6593			COPD
	7.4506			bigeminy
	3.026			IHSS
150		PF01477	PLAT (PLAT/LH2 domain)
	19.209			nephrocalcinosis
151		PF00229	TNF (TNF(Tumour Necrosis Factor) family )
	19.1423			osteomalacia
152		PF00757	Furin-like (Furin-like cysteine rich region)
	19.1188			hyperparathyroidism
	0.5468			vitamin D deficiency
153		PF00212	ANP (Atrial natriuretic peptide)
	19.0743			oral pain
154		PF00122	E1-E2_ATPase (E1-E2 ATPase)
	19.0493			oral pain
155		PF11933	DUF3451 (Domain of unknown function (DUF3451))
	18.8619			positive ANA
	13.3528			serotonin syndrome
	10.9113			testicular swelling
156		PF04670	Gtr1_RagA (Gtr1/RagA G protein conserved region)
	18.6008			dental abscess
	5.1502			gastroenteritis viral
	3.6686			seasonal allergic rhinitis
	1.7545			white blood cell count increased
157		PF00109	ketoacyl-synt (Beta-ketoacyl synthase, N-terminal domain)
	17.6519			generalized pain
158		PF08336	P4Ha_N (Prolyl 4-Hydroxylase alpha-subunit, N-terminal region)
	17.225			easy bruising
159		PF01400	Astacin (Astacin (Peptidase family M12A))
	17.0939			pemphigus
160		PF02727	Cu_amine_oxidN2 (Copper amine oxidase, N2 domain)
	16.9582			splenomegaly
	4.9743			schizophrenia
161		PF09029	Preseq_ALAS (5-aminolevulinate synthase presequence)
	16.4855			petit mal
	8.5522			normal laboratory
	5.3203			prostatic specific antigen increase
	4.5387			polycystic kidney
	2.8264			Gastric Polyps
	1.7125			carcinoid tumors
162		PF04131	NanE (Putative N-acetylmannosamine-6-phosphate epimerase)
	16.2747			adenomas
	0.105			vitiligo
	0.066			cold sores
	0.0131			xerosis
163		PF00130	C1_1 (Phorbol esters/diacylglycerol binding domain (C1 domain))
	16.2483			abdominal cramps
	2.2528			Acute Bronchitis
	2.0778			postnasal drip
	0.956			abdominal aortic aneurysm
	0.8962			B12 deficiency anemia
	0.8286			urinary urgency
	0.7651			bladder tumors
	0.2084			epiglottitis
164		PF13659	Methyltransf_26 (Methyltransferase domain)
	16.1127			als
	9.0631			hydrocephalus
	1.2113			Restless Legs Syndrome
	0.7021			Acute Bronchitis
	0.4138			hemiparesis
165		PF01212	Beta_elim_lyase (Beta-eliminating lyase)
	16.0686			sneezing
	3.591			loss of consciousness
	0.4592			hypocalcemia
166		PF03508	Connexin43 (Gap junction alpha-1 protein (Cx43))
	16.0619			thyroid disorder
	10.4337			chondrodystrophy
167		PF02096	60KD_IMP (60Kd inner membrane protein)
	16.0586			nasal septum perforation
168		PF01636	APH (Phosphotransferase enzyme family)
	15.7047			sneezing
	1.0965			loss of consciousness
	0.0122			hypocalcemia
169		PF07699	GCC2_GCC3 (GCC2 and GCC3)
	15.6792			methemoglobinemia
	3.4842			drug eruption
	2.5123			venereal disease
	1.8541			cerebral palsy
	1.0673			atrophic vaginitis
	0.7012			frozen shoulder
	0.6308			cerebral ischemia
	0.3221			amaurosis fugax
	0.3072			bladder diverticulum
170		PF00155	Aminotran_1_2 (Aminotransferase class I and II)
	15.346			Cervical cancer
	15.0205			sprue
	10.2948			steatorrhea
171		PF00039	fn1 (Fibronectin type I domain)
	15.3096			mixed connective tissue disease
172		PF07965	Integrin_B_tail (Integrin beta tail domain)
	15.1484			shoulder pain
173		PF00211	Guanylate_cyc (Adenylate and Guanylate cyclase catalytic domain)
	14.9226			respiratory alkalosis
174		PF00501	AMP-binding (AMP-binding enzyme)
	14.9209			Mediastinal Disorders
	4.1026			diabetes mellitus
	2.9907			enterocolitis
	2.458			respiratory alkalosis
	1.595			hypercarbia
	0.76			Acute tubular necrosis
	0.7593			easy bruising
	0.2437			vitreous hemorrhage
	0.23			alveolar proteinosis
	0.2005			transient cerebral ischemia
	0.1309			left bundle branch block
	0.1282			prostatism
	0.0611			sclerosing cholangitis
	0.0399			collagen vascular disease
	0.0361			Atypical Chest Pain
	0.035			hemarthrosis
	0.0309			Lipodystrophy
	0.0304			heat intolerance
	0.0288			portal hypertension
	0.0091			progressive multifocal leukoencephalopathy
	0.0058			carotid bruit
175		PF06021	Gly_acyl_tr_N (Aralkyl acyl-CoA:amino acid N-acyltransferase)
	14.9143			respiratory alkalosis
176		PF00324	AA_permease (Amino acid permease)
	14.8648			respiratory alkalosis
	8.4244			chronic active hepatitis
	4.3799			disorder of lipid metabolism
	4.1909			onychomycosis
177		PF04739	AMPKBI (5'-AMP-activated protein kinase beta subunit, interation domain)
	14.8574			scleroderma
178		PF00754	F5_F8_type_C (F5/8 type C domain)
	14.6951			gastric stasis
179		PF13637	Ank_4 (Ankyrin repeats (many copies))
	14.6801			splenomegaly
180		PF09380	FERM_C (FERM C-terminal PH-like domain)
	14.567			cold intolerance
	8.2956			chronic active hepatitis
	4.6582			high risk pregnancy
181		PF03917	GSH_synth_ATP (Eukaryotic glutathione synthase, ATP binding domain)
	14.4854			chronic active hepatitis
182		PF02786	CPSase_L_D2 (Carbamoyl-phosphate synthase L chain, ATP binding domain)
	14.2328			infestation
	7.2236			lichen
	6.0874			rheumatic carditis
183		PF01583	APS_kinase (Adenylylsulphate kinase)
	14.1084			global amnesia
	5.8235			mixed connective tissue disease
	1.7095			transient cerebral ischemia
	0.0327			retinal artery occlusion
184		PF01663	Phosphodiest (Type I phosphodiesterase / nucleotide pyrophosphatase)
	14.0621			organic brain syndrome
185		PF03060	NMO (Nitronate monooxygenase)
	13.7353			panniculitis
186		PF00025	Arf (ADP-ribosylation factor family)
	13.3999			shoulder pain
187		PF01063	Aminotran_4 (Aminotransferase class IV)
	13.3207			Cervical cancer
	11.9693			steatorrhea
	10.4129			sprue
188		PF12349	Sterol-sensing (Sterol-sensing domain of SREBP cleavage-activation)
	12.9952			vaginal pruritus
189		PF00026	Asp (Eukaryotic aspartyl protease)
	12.9842			sinus tachycardia
	10.6878			bigeminy
190		PF07714	Pkinase_Tyr (Protein tyrosine kinase)
	12.9014			enterocolitis
	2.6515			oral lesion
	1.8574			tracheobronchitis
191		PF13175	AAA_15 (AAA ATPase domain)
	12.7717			global amnesia
	5.3331			mixed connective tissue disease
	4.855			aseptic meningitis
	4.7164			retinal artery occlusion
	4.1136			transient cerebral ischemia
192		PF06907	Latexin (Latexin)
	12.7464			adenomas
	7.8317			xerosis
	0.8068			vitiligo
	0.5065			cold sores
193		PF00782	DSPc (Dual specificity phosphatase, catalytic domain)
	12.7435			bigeminy
	12.2428			COPD
	4.6727			deep vein thrombosis
	3.1401			hematoma
	2.1658			IHSS
194		PF00070	Pyr_redox (Pyridine nucleotide-disulphide oxidoreductase)
	12.4813			chronic active hepatitis
195		PF08448	PAS_4 (PAS fold)
	12.4632			mixed connective tissue disease
	4.7173			Actinic Keratosis
196		PF04756	OST3_OST6 (OST3 / OST6 family)
	12.4597			blindness
	5.0696			electrolyte imbalance
197		PF08919	F_actin_bind (F-actin binding)
	12.4154			balanitis
198		PF01171	ATP_bind_3 (PP-loop family)
	12.2969			splenomegaly
	3.7843			schizophrenia
199		PF00348	polyprenyl_synt (Polyprenyl synthetase)
	12.2276			leukemia
	1.0889			hemarthrosis
	1.0241			portal hypertension
	0.4719			progressive multifocal leukoencephalopathy
	0.2645			sclerosing cholangitis
200		PF01582	TIR (TIR domain)
	11.9571			Mediastinal Disorders
	4.1983			hypercarbia
	2.2043			easy bruising
	1.0363			transient cerebral ischemia
	0.9529			enterocolitis
	0.9273			respiratory alkalosis
	0.6759			left bundle branch block
	0.5796			vitreous hemorrhage
	0.5506			alveolar proteinosis
	0.5441			carotid bruit
	0.4586			Acute tubular necrosis
	0.4168			dermatophytosis
	0.3274			Lipodystrophy
	0.3251			prostatism
	0.093			heat intolerance
	0.047			sclerosing cholangitis
	0.0276			collagen vascular disease
	0.0148			Atypical Chest Pain
	0.0112			progressive multifocal leukoencephalopathy
201		PF00303	Thymidylat_synt (Thymidylate synthase)
	11.8159			juvenile rheumatoid arthritis
	10.8201			ingrown toenail
202		PF13401	AAA_22 (AAA domain)
	11.7954			sinus tachycardia
	1.7362			bigeminy
203		PF01433	Peptidase_M1 (Peptidase family M1)
	11.6779			vaginal pruritus
204		PF13641	Glyco_tranf_2_3 (Glycosyltransferase like family 2)
	11.5008			shoulder pain
205		PF10413	Rhodopsin_N (Amino terminal of the G-protein receptor rhodopsin)
	11.4268			urinary hesitancy
206		PF06414	Zeta_toxin (Zeta toxin)
	11.4167			ulcerative colitis
	0.6781			rickets
	0.6715			depressive psychosis
	0.6507			hyperaminoaciduria
	0.4293			Hypergammaglobulinemia
	0.0999			second degree heart block
	0.0516			nephrogenic diabetes insipidus
207		PF05656	DUF805 (Protein of unknown function (DUF805))
	11.2423			Mediastinal Disorders
	7.3438			enterocolitis
	2.9342			easy bruising
	1.9914			respiratory alkalosis
	0.7673			heat intolerance
	0.6365			Acute tubular necrosis
	0.5982			hypercarbia
	0.4656			left bundle branch block
	0.2682			transient cerebral ischemia
	0.2618			Atypical Chest Pain
	0.2117			dermatophytosis
	0.2093			alveolar proteinosis
	0.0747			carotid bruit
	0.0309			Lipodystrophy
	0.0188			collagen vascular disease
	0.0188			prostatism
	0.009			progressive multifocal leukoencephalopathy
	0.0077			vitreous hemorrhage
	0.0002			sclerosing cholangitis
208		PF10613	Lig_chan-Glu_bd (Ligated ion channel L-glutamate- and glycine-binding site)
	11.0893			Mediastinal Disorders
	8.1828			enterocolitis
	3.1228			easy bruising
	1.2155			Acute tubular necrosis
	1.1319			respiratory alkalosis
	0.987			hypercarbia
	0.8935			alveolar proteinosis
	0.8674			vitreous hemorrhage
	0.3733			transient cerebral ischemia
	0.2328			prostatism
	0.2121			dermatophytosis
	0.1844			left bundle branch block
	0.0786			carotid bruit
	0.0486			collagen vascular disease
	0.039			sclerosing cholangitis
	0.0124			portal hypertension
	0.0044			heat intolerance
	0.0033			Atypical Chest Pain
	0.0003			progressive multifocal leukoencephalopathy
	0.0002			hemarthrosis
209		PF00202	Aminotran_3 (Aminotransferase class-III)
	11.0145			urethritis
	6.8673			dysphasia
	4.4612			pseudomembranous colitis
	3.8037			perirectal abscess
	2.8487			endometritis
	0.9691			generalized seizures
	0.763			change in bowel habits
	0.5315			dacryocystitis
	0.3868			endocarditis
	0.0461			gestation
	0.0073			bruit
	0.0005			colour blindness
210		PF00587	tRNA-synt_2b (tRNA synthetase class II core domain (G, H, P, S and T))
	10.9259			high risk pregnancy
211		PF00413	Peptidase_M10 (Matrixin)
	10.8145			easy bruising
212		PF03351	DOMON (DOMON domain)
	10.7987			subconjunctival hemorrhage
	8.9538			chalazion
	0.6841			nevus
213		PF13489	Methyltransf_23 (Methyltransferase domain)
	10.6319			global amnesia
	3.6414			mixed connective tissue disease
	1.1341			transient cerebral ischemia
214		PF02421	FeoB_N (Ferrous iron transport protein B)
	10.6217			panniculitis
215		PF02540	NAD_synthase (NAD synthase)
	10.619			adenomas
	7.8516			cold sores
	0.3271			vitiligo
	0.0016			xerosis
216		PF00024	PAN_1 (PAN domain)
	10.4603			chronic active hepatitis
217		PF02008	zf-CXXC (CXXC zinc finger domain)
	10.3642			thyroid disorder
	4.058			chondrodystrophy
218		PF00350	Dynamin_N (Dynamin family)
	10.3316			Testicular Carcinoma
	2.3177			streptococcal infections
219		PF12838	Fer4_7 (4Fe-4S dicluster domain)
	10.1106			leukemia
	1.1066			progressive multifocal leukoencephalopathy
	0.6175			portal hypertension
	0.5364			sclerosing cholangitis
	0.1776			hemarthrosis
220		PF00001	7tm_1 (7 transmembrane receptor (rhodopsin family))
	9.9219			wound dehiscence
	6.8176			xanthomas
	6.6483			spinal cord disease
	4.7449			Hypervitaminosis
	4.557			agnosia
	2.1155			pyogenic granuloma
221		PF00214	Calc_CGRP_IAPP (Calcitonin / CGRP / IAPP family)
	9.7151			failure to thrive
	5.1104			postherpetic neuralgia
	4.7256			aspergillosis
	3.1409			ophthalmic herpes simplex
	1.7872			toxoplasmosis
	1.2598			bilateral hearing loss
222		PF12254	DNA_pol_alpha_N (DNA polymerase alpha subunit p180 N terminal)
	9.5491			panniculitis
223		PF07716	bZIP_2 (Basic region leucine zipper)
	9.4921			splenomegaly
224		PF13306	LRR_5 (Leucine rich repeats (6 copies))
	9.418			high risk pregnancy
225		PF07722	Peptidase_C26 (Peptidase C26)
	9.3007			Mediastinal Disorders
	4.608			enterocolitis
	2.4664			easy bruising
	1.4857			diabetes mellitus
	0.8686			left bundle branch block
	0.7892			respiratory alkalosis
	0.7578			hypercarbia
	0.5977			transient cerebral ischemia
	0.276			Acute tubular necrosis
	0.226			vitreous hemorrhage
	0.2167			heat intolerance
	0.2026			dermatophytosis
	0.153			alveolar proteinosis
	0.1211			Atypical Chest Pain
	0.0812			carotid bruit
	0.0442			prostatism
	0.0415			hemarthrosis
	0.0185			sclerosing cholangitis
	0.0166			Lipodystrophy
	0.0155			portal hypertension
226		PF03921	ICAM_N (Intercellular adhesion molecule (ICAM), N-terminal domain)
	9.1301			enterocolitis
	2.2923			tracheobronchitis
	1.564			oral lesion
227		PF06512	Na_trans_assoc (Sodium ion transport-associated)
	8.8619			lymphangitis
228		PF02480	Herpes_gE (Alphaherpesvirus glycoprotein E)
	8.7339			urethritis
	6.6763			dysphasia
	3.8335			change in bowel habits
	1.6931			perirectal abscess
	1.692			dacryocystitis
	1.456			endometritis
	1.0879			pseudomembranous colitis
	0.4806			endocarditis
	0.1026			wrist pain
	0.0579			colour blindness
	0.0259			gestation
	0.0061			generalized seizures
	0.0005			bruit
229		PF00147	Fibrinogen_C (Fibrinogen beta and gamma chains, C-terminal globular domain)
	8.6943			distended bladder
230		PF09818	ABC_ATPase (Predicted ATPase of the ABC class)
	8.6892			Aortic valve incompetence
231		PF00245	Alk_phosphatase (Alkaline phosphatase)
	8.5982			mixed connective tissue disease
232		PF02463	SMC_N (RecF/RecN/SMC N terminal domain)
	8.5157			keratoacanthomas
	8.2914			thyrotoxicosis
233		PF00136	DNA_pol_B (DNA polymerase family B)
	8.4966			ulcerative colitis
	1.8664			Hypergammaglobulinemia
	0.6866			nephrogenic diabetes insipidus
	0.5909			hyperaminoaciduria
	0.2453			depressive psychosis
	0.2056			second degree heart block
	0.0625			rickets
234		PF01391	Collagen (Collagen triple helix repeat (20 copies))
	8.4785			chronic active hepatitis
235		PF04775	Bile_Hydr_Trans (Acyl-CoA thioester hydrolase/BAAT N-terminal region)
	8.471			chronic active hepatitis
236		PF01370	Epimerase (NAD dependent epimerase/dehydratase family)
	8.414			chronic active hepatitis
237		PF00702	Hydrolase (haloacid dehalogenase-like hydrolase)
	8.411			chronic active hepatitis
238		PF00631	G-gamma (GGL domain)
	8.4109			chronic active hepatitis
239		PF00019	TGF_beta (Transforming growth factor beta like domain)
	8.4038			chronic active hepatitis
240		PF00485	PRK (Phosphoribulokinase / Uridine kinase family)
	8.4011			chronic active hepatitis
241		PF01053	Cys_Met_Meta_PP (Cys/Met metabolism PLP-dependent enzyme)
	8.3881			endometritis
	5.4456			alveolar proteinosis
	3.3217			vitreous hemorrhage
	2.5592			hemarthrosis
	2.3244			progressive multifocal leukoencephalopathy
	1.8806			portal hypertension
	1.7996			sclerosing cholangitis
242		PF01842	ACT (ACT domain)
	8.3843			renal colic
	0.5666			portal hypertension
	0.1552			progressive multifocal leukoencephalopathy
243		PF00248	Aldo_ket_red (Aldo/keto reductase family)
	8.3743			septic arthritis
244		PF03630	Fumble (Fumble )
	8.3366			high risk pregnancy
245		PF00003	7tm_3 (7 transmembrane sweet-taste receptor of 3 GCPR)
	8.3359			easy bruising
	4.989			Mediastinal Disorders
	2.7589			diabetes mellitus
	2.523			enterocolitis
	1.9404			respiratory alkalosis
	1.3532			transient cerebral ischemia
	1.1893			Acute tubular necrosis
	0.8934			alveolar proteinosis
	0.7522			carotid bruit
	0.2874			hypercarbia
	0.2483			collagen vascular disease
	0.1823			heat intolerance
	0.1652			hemarthrosis
	0.1405			Atypical Chest Pain
	0.1177			left bundle branch block
	0.0816			vitreous hemorrhage
	0.0471			Lipodystrophy
	0.0114			dermatophytosis
	0.0056			progressive multifocal leukoencephalopathy
	0.0049			sclerosing cholangitis
246		PF02932	Neur_chan_memb (Neurotransmitter-gated ion-channel transmembrane region)
	8.3327			scoliosis
247		PF00027	cNMP_binding (Cyclic nucleotide-binding domain)
	8.3151			thyrotoxicosis
248		PF00005	ABC_tran (ABC transporter)
	8.2476			Mediastinal Disorders
	2.7674			hypercarbia
	1.927			enterocolitis
	1.4011			respiratory alkalosis
	1.3249			transient cerebral ischemia
	0.9625			Acute tubular necrosis
	0.6014			easy bruising
	0.3496			alveolar proteinosis
	0.2959			carotid bruit
	0.2867			prostatism
	0.2072			vitreous hemorrhage
	0.1636			heat intolerance
	0.1336			collagen vascular disease
	0.1006			left bundle branch block
	0.0684			Lipodystrophy
	0.0577			dermatophytosis
	0.0287			progressive multifocal leukoencephalopathy
	0.0236			Atypical Chest Pain
	0.0193			sclerosing cholangitis
	0.0053			portal hypertension
	0.0002			hemarthrosis
249		PF00586	AIRS (AIR synthase related protein, N-terminal domain)
	8.0735			blindness
	6.8407			electrolyte imbalance
250		PF00058	Ldl_recept_b (Low-density lipoprotein receptor repeat class B)
	8.0248			high risk pregnancy
251		PF00441	Acyl-CoA_dh_1 (Acyl-CoA dehydrogenase, C-terminal domain)
	7.8507			blindness
252		PF02801	Ketoacyl-synt_C (Beta-ketoacyl synthase, C-terminal domain)
	7.6985			parapsoriasis
253		PF00520	Ion_trans (Ion transport protein)
	7.6965			urethritis
	5.4461			dysphasia
	2.964			perirectal abscess
	2.3805			change in bowel habits
	1.6075			endometritis
	1.3368			pseudomembranous colitis
	0.5659			dacryocystitis
	0.1258			endocarditis
	0.0192			colour blindness
	0.0168			generalized seizures
	0.0108			gestation
254		PF01738	DLH (Dienelactone hydrolase family)
	7.6931			dysphasia
	5.1231			urethritis
	5.1114			pseudomembranous colitis
	3.4717			perirectal abscess
	3.1941			change in bowel habits
	1.6774			dacryocystitis
	1.1063			bruit
	0.9505			endometritis
	0.169			wrist pain
	0.1534			endocarditis
	0.0067			gestation
	0.0047			generalized seizures
255		PF04989	CmcI (Cephalosporin hydroxylase)
	7.6926			PIE syndrome
256		PF00042	Globin (Globin)
	7.6247			infestation
	6.1084			rheumatic carditis
	5.389			lichen
257		PF08317	Spc7 (Spc7 kinetochore protein)
	7.4281			splenomegaly
258		PF00478	IMPDH (IMP dehydrogenase / GMP reductase domain)
	7.3735			enterocolitis
	7.2556			Mediastinal Disorders
	3.9582			diabetes mellitus
	1.9934			transient cerebral ischemia
	1.878			easy bruising
	1.6524			hypercarbia
	1.2248			Acute tubular necrosis
	0.464			left bundle branch block
	0.4607			Lipodystrophy
	0.4141			heat intolerance
	0.2247			respiratory alkalosis
	0.1968			progressive multifocal leukoencephalopathy
	0.1791			vitreous hemorrhage
	0.1338			Atypical Chest Pain
	0.122			alveolar proteinosis
	0.0951			dermatophytosis
	0.0564			prostatism
	0.0465			carotid bruit
	0.0364			sclerosing cholangitis
	0.0311			portal hypertension
	0.0169			hemarthrosis
	0.0159			collagen vascular disease
259		PF01404	Ephrin_lbd (Ephrin receptor ligand binding domain)
	7.3637			ulcerative colitis
	1.5915			second degree heart block
	1.0325			nephrogenic diabetes insipidus
	0.712			Hypergammaglobulinemia
	0.2403			hyperaminoaciduria
	0.1241			depressive psychosis
	0.092			rickets
260		PF12947	EGF_3 (EGF domain)
	7.0579			Mediastinal Disorders
	2.4529			easy bruising
	1.5276			portal hypertension
	1.2812			hypercarbia
	1.038			enterocolitis
	0.9628			dermatophytosis
	0.7706			respiratory alkalosis
	0.6278			vitreous hemorrhage
	0.3696			transient cerebral ischemia
	0.3515			left bundle branch block
	0.2208			Acute tubular necrosis
	0.1918			hemarthrosis
	0.16			alveolar proteinosis
	0.1129			heat intolerance
	0.0896			Atypical Chest Pain
	0.0445			progressive multifocal leukoencephalopathy
	0.0315			sclerosing cholangitis
	0.0157			carotid bruit
	0.0108			prostatism
	0.0023			collagen vascular disease
261		PF05729	NACHT (NACHT domain)
	6.8153			respiratory alkalosis
262		PF01017	STAT_alpha (STAT protein, all-alpha domain)
	6.7788			polycythemia
	0.734			esophageal spasm
	0.3248			polymyositis
263		PF00977	His_biosynth (Histidine biosynthesis protein)
	6.5611			bigeminy
	4.526			sinus tachycardia
264		PF08028	Acyl-CoA_dh_2 (Acyl-CoA dehydrogenase, C-terminal domain)
	6.4065			dysphasia
	2.7107			urethritis
	2.6275			pseudomembranous colitis
	2.0434			perirectal abscess
	2.0063			dacryocystitis
	1.0754			change in bowel habits
	0.9184			endometritis
	0.7057			endocarditis
	0.508			colour blindness
	0.2941			gestation
	0.0068			generalized seizures
265		PF01946	Thi4 (Thi4 family)
	6.3812			ulcerative colitis
	1.2777			second degree heart block
	0.6238			hyperaminoaciduria
	0.5612			rickets
	0.5106			Hypergammaglobulinemia
	0.3893			depressive psychosis
	0.1688			nephrogenic diabetes insipidus
266		PF09294	Interfer-bind (Interferon-alpha/beta receptor, fibronectin type III)
	6.2777			hemophilia
267		PF02865	STAT_int (STAT protein, protein interaction domain)
	6.1708			dermatomyositis
	5.9791			Transfusion reaction
268		PF02254	TrkA_N (TrkA-N domain)
	6.0964			blindness
269		PF13555	AAA_29 (P-loop containing region of AAA domain)
	5.8589			diabetes mellitus
	5.6535			Mediastinal Disorders
	3.7362			enterocolitis
	1.1736			respiratory alkalosis
	0.6784			alveolar proteinosis
	0.5574			dermatophytosis
	0.514			easy bruising
	0.4457			Atypical Chest Pain
	0.4148			hypercarbia
	0.385			portal hypertension
	0.3251			progressive multifocal leukoencephalopathy
	0.3101			vitreous hemorrhage
	0.3077			transient cerebral ischemia
	0.2961			left bundle branch block
	0.2069			heat intolerance
	0.1472			Acute tubular necrosis
	0.0341			carotid bruit
	0.0255			Lipodystrophy
	0.0193			collagen vascular disease
	0.0102			hemarthrosis
	0.001			sclerosing cholangitis
270		PF00029	Connexin (Connexin)
	5.8584			HIV infection
271		PF01751	Toprim (Toprim domain)
	5.8568			streptococcal infections
	2.3003			Testicular Carcinoma
272		PF00194	Carb_anhydrase (Eukaryotic-type carbonic anhydrase)
	5.7135			lymphangitis
273		PF00317	Ribonuc_red_lgN (Ribonucleotide reductase, all-alpha domain)
	5.6934			parapsoriasis
274		PF00028	Cadherin (Cadherin domain)
	5.6436			respiratory alkalosis
275		PF00273	Serum_albumin (Serum albumin family)
	5.6246			prostatic specific antigen increase
	2.9391			polycystic kidney
276		PF01207	Dus (Dihydrouridine synthase (Dus))
	5.5378			blindness
277		PF11825	Nuc_recep-AF1 (Nuclear/hormone receptor activator site AF-1)
	5.5146			panniculitis
278		PF13927	Ig_3 (Immunoglobulin domain)
	5.4734			Ejaculation Premature
279		PF03520	KCNQ_channel (KCNQ voltage-gated potassium channel)
	5.3564			Ejaculation Premature
280		PF11956	KCNQC3-Ank-G_bd (Ankyrin-G binding motif of KCNQ2-3)
	5.3515			ulcerative colitis
	0.9674			Hypergammaglobulinemia
	0.6242			hyperaminoaciduria
	0.4126			second degree heart block
	0.3934			depressive psychosis
	0.1085			nephrogenic diabetes insipidus
	0.0843			rickets
281		PF13506	Glyco_transf_21 (Glycosyl transferase family 21)
	5.1629			lichen
282		PF01507	PAPS_reduct (Phosphoadenosine phosphosulfate reductase family)
	5.1327			lichen
283		PF13460	NAD_binding_10 (NADH(P)-binding )
	5.0925			hypopituitarism
284		PF00032	Cytochrom_B_C (Cytochrome b(C-terminal)/b6/petD)
	4.9896			HIV infection
285		PF00733	Asn_synthase (Asparagine synthase)
	4.9484			vitreous hemorrhage
	3.7447			alveolar proteinosis
286		PF13173	AAA_14 (AAA domain)
	4.9391			Ejaculation Premature
287		PF10565	NMDAR2_C (N-methyl D-aspartate receptor 2B3 C-terminus)
	4.9391			respiratory alkalosis
288		PF08996	zf-DNA_Pol (DNA Polymerase alpha zinc finger)
	4.9154			blindness
289		PF03452	Anp1 (Anp1)
	4.9024			dermatomyositis
	4.4447			Transfusion reaction
290		PF11032	ApoM (Apolipoprotein M (ApoM))
	4.902			respiratory alkalosis
291		PF08205	C2-set_2 (CD80-like C2-set immunoglobulin domain )
	4.8388			alveolar proteinosis
	2.9378			vitreous hemorrhage
	0.4799			pigmentation disorder
	0.4775			milia
292		PF01926	MMR_HSR1 (50S ribosome-binding GTPase)
	4.8334			Ejaculation Premature
293		PF00204	DNA_gyraseB (DNA gyrase B)
	4.7834			sprue
	3.6118			steatorrhea
	2.8878			Cervical cancer
294		PF03205	MobB (Molybdopterin guanine dinucleotide synthesis protein B)
	4.7646			enterocolitis
	3.7176			Mediastinal Disorders
	1.1085			respiratory alkalosis
	1.003			transient cerebral ischemia
	0.7524			Acute tubular necrosis
	0.7423			easy bruising
	0.6452			vitreous hemorrhage
	0.4525			alveolar proteinosis
	0.3985			left bundle branch block
	0.3388			hypercarbia
	0.1725			Atypical Chest Pain
	0.1213			carotid bruit
	0.051			Lipodystrophy
	0.0215			portal hypertension
	0.0187			heat intolerance
	0.0185			dermatophytosis
	0.014			collagen vascular disease
	0.0131			sclerosing cholangitis
295		PF13246	Hydrolase_like2 (Putative hydrolase of sodium-potassium ATPase alpha subunit)
	4.7224			hypopituitarism
296		PF00135	COesterase (Carboxylesterase family)
	4.7215			Transfusion reaction
297		PF13671	AAA_33 (AAA domain)
	4.6249			tinea cruris
	3.7298			multiple sclerosis
298		PF02166	Androgen_recep (Androgen receptor)
	4.566			keratoacanthomas
299		PF02347	GDC-P (Glycine cleavage system P-protein)
	4.5306			mixed connective tissue disease
300		PF01426	BAH (BAH domain)
	4.3245			panniculitis
301		PF03493	BK_channel_a (Calcium-activated BK potassium channel alpha subunit)
	4.3212			respiratory alkalosis
302		PF05690	ThiG (Thiazole biosynthesis protein ThiG)
	4.2528			Ejaculation Premature
303		PF12695	Abhydrolase_5 (Alpha/beta hydrolase family)
	4.252			Acute appendicitis
304		PF00018	SH3_1 (SH3 domain)
	4.2329			chronic active hepatitis
305		PF01733	Nucleoside_tran (Nucleoside transporter)
	4.2277			blindness
	1.1366			electrolyte imbalance
306		PF04191	PEMT (Phospholipid methyltransferase )
	4.2133			mixed connective tissue disease
307		PF00667	FAD_binding_1 (FAD binding domain)
	4.1753			chronic active hepatitis
308		PF00149	Metallophos (Calcineurin-like phosphoesterase)
	4.132			Acute appendicitis
309		PF13499	EF-hand_7 (EF-hand domain pair)
	4.1101			lichen
310		PF12497	ERbeta_N (Estrogen receptor beta)
	4.0686			streptococcal infections
	0.0009			Testicular Carcinoma
311		PF13481	AAA_25 (AAA domain)
	4.0118			panniculitis
312		PF00123	Hormone_2 (Peptide hormone)
	3.9843			keratoacanthomas
313		PF00051	Kringle (Kringle domain)
	3.9053			xerosis
	3.1462			vitiligo
	0.6598			cold sores
314		PF12662	cEGF (Complement Clr-like EGF-like)
	3.8622			blindness
315		PF00310	GATase_2 (Glutamine amidotransferases class-II)
	3.832			Transfusion reaction
	3.1979			dermatomyositis
316		PF13606	Ank_3 (Ankyrin repeat)
	3.8006			HIV infection
317		PF03098	An_peroxidase (Animal haem peroxidase)
	3.7655			Transfusion reaction
318		PF07686	V-set (Immunoglobulin V-set domain)
	3.602			Acute appendicitis
319		PF10328	7TM_GPCR_Srx (Serpentine type 7TM GPCR chemoreceptor Srx)
	3.535			steatorrhea
	2.7596			Cervical cancer
	2.7141			sprue
320		PF07653	SH3_2 (Variant SH3 domain)
	3.3516			respiratory alkalosis
321		PF13738	Pyr_redox_3 (Pyridine nucleotide-disulphide oxidoreductase)
	3.2972			polymyositis
	0.8842			esophageal spasm
322		PF02844	GARS_N (Phosphoribosylglycinamide synthetase, N domain)
	3.294			brain abscess
	2.3695			Cushing syndrome
323		PF12203	HDAC4_Gln (Glutamine rich N terminal domain of histone deacetylase 4)
	3.0726			Transfusion reaction
324		PF09379	FERM_N (FERM N-terminal domain )
	2.9901			Osteogenesis Imperfecta
325		PF03662	Glyco_hydro_79n (Glycosyl hydrolase family 79, N-terminal domain )
	2.8621			ectopic beats
326		PF07647	SAM_2 (SAM domain (Sterile alpha motif))
	2.7914			Acute appendicitis
327		PF03308	ArgK (ArgK protein)
	2.7223			ectopic beats
328		PF07885	Ion_trans_2 (Ion channel)
	2.7032			chronic active hepatitis
329		PF08983	DUF1856 (Domain of unknown function (DUF1856))
	2.6861			Transfusion reaction
330		PF02770	Acyl-CoA_dh_M (Acyl-CoA dehydrogenase, middle domain)
	2.6738			cluster headache
	1.2422			secondary amenorrhea
	0.2455			fibrosarcomas
	0.1132			discoid lupus erythematosis
[truncated: 316 more rows]
