# Supplementary material for: Inferring protein domains associated with drug side effects based on drug-target interaction network
Source: BMC Syst Biol. 2013 Dec 13;7(Suppl 6):S18. doi: 10.1186/1752-0509-7-S6-S18 (PMC4029543; doi:10.1186/1752-0509-7-S6-S18)
Supplement: Additional file 4 — The list of novel drug-target predictions of L1LOG. [file 1752-0509-7-S6-S18-S4.xls]

## Sheet: Sheet1
Rank	Pubchem compound ID	Compound difinition
	Uniprot ID	Protein annotation
1	2818	Clozapine
	ADRB1_HUMAN	adrenoceptor beta 1 [Source:HGNC Symbol;Acc:285]
2	2818	Clozapine
	OPRD_HUMAN	opioid receptor, delta 1 [Source:HGNC Symbol;Acc:8153]
3	2818	Clozapine
	ADA1D_HUMAN	adrenoceptor alpha 1D [Source:HGNC Symbol;Acc:280]
4	3518	Guanethidine
	ADA1D_HUMAN	adrenoceptor alpha 1D [Source:HGNC Symbol;Acc:280]
5	3518	Guanethidine
	OPRD_HUMAN	opioid receptor, delta 1 [Source:HGNC Symbol;Acc:8153]
6	3518	Guanethidine
	ADRB1_HUMAN	adrenoceptor beta 1 [Source:HGNC Symbol;Acc:285]
7	5533	Trazodone
	ADRB1_HUMAN	adrenoceptor beta 1 [Source:HGNC Symbol;Acc:285]
8	5533	Trazodone
	OPRD_HUMAN	opioid receptor, delta 1 [Source:HGNC Symbol;Acc:8153]
9	5533	Trazodone
	ADA1D_HUMAN	adrenoceptor alpha 1D [Source:HGNC Symbol;Acc:280]
10	3518	Guanethidine
	EDNRB_HUMAN	endothelin receptor type B [Source:HGNC Symbol;Acc:3180]
11	3518	Guanethidine
	ADA1B_HUMAN	adrenoceptor alpha 1B [Source:HGNC Symbol;Acc:278]
12	3518	Guanethidine
	DRD3_HUMAN	dopamine receptor D3 [Source:HGNC Symbol;Acc:3024]
13	3518	Guanethidine
	DRD4_HUMAN	dopamine receptor D4 [Source:HGNC Symbol;Acc:3025]
14	3518	Guanethidine
	OPRK_HUMAN	opioid receptor, kappa 1 [Source:HGNC Symbol;Acc:8154]
15	3518	Guanethidine
	ADA2C_HUMAN	adrenoceptor alpha 2C [Source:HGNC Symbol;Acc:283]
16	3518	Guanethidine
	DRD1_HUMAN	dopamine receptor D1 [Source:HGNC Symbol;Acc:3020]
17	3518	Guanethidine
	ACM5_HUMAN	cholinergic receptor, muscarinic 5 [Source:HGNC Symbol;Acc:1954]
18	3518	Guanethidine
	ADA2A_HUMAN	adrenoceptor alpha 2A [Source:HGNC Symbol;Acc:281]
19	3518	Guanethidine
	ADA2B_HUMAN	adrenoceptor alpha 2B [Source:HGNC Symbol;Acc:282]
20	3518	Guanethidine
	ADA1A_HUMAN	adrenoceptor alpha 1A [Source:HGNC Symbol;Acc:277]
21	3518	Guanethidine
	ADRB2_HUMAN	adrenoceptor beta 2, surface [Source:HGNC Symbol;Acc:286]
22	3518	Guanethidine
	OPRM_HUMAN	opioid receptor, mu 1 [Source:HGNC Symbol;Acc:8156]
23	2818	Clozapine
	DRD4_HUMAN	dopamine receptor D4 [Source:HGNC Symbol;Acc:3025]
24	2818	Clozapine
	ADA1B_HUMAN	adrenoceptor alpha 1B [Source:HGNC Symbol;Acc:278]
25	2818	Clozapine
	ADA2A_HUMAN	adrenoceptor alpha 2A [Source:HGNC Symbol;Acc:281]
26	2818	Clozapine
	ADRB2_HUMAN	adrenoceptor beta 2, surface [Source:HGNC Symbol;Acc:286]
27	2818	Clozapine
	EDNRB_HUMAN	endothelin receptor type B [Source:HGNC Symbol;Acc:3180]
28	2818	Clozapine
	DRD3_HUMAN	dopamine receptor D3 [Source:HGNC Symbol;Acc:3024]
29	2818	Clozapine
	OPRM_HUMAN	opioid receptor, mu 1 [Source:HGNC Symbol;Acc:8156]
30	2818	Clozapine
	ADA2B_HUMAN	adrenoceptor alpha 2B [Source:HGNC Symbol;Acc:282]
31	2818	Clozapine
	DRD1_HUMAN	dopamine receptor D1 [Source:HGNC Symbol;Acc:3020]
32	2818	Clozapine
	ADA1A_HUMAN	adrenoceptor alpha 1A [Source:HGNC Symbol;Acc:277]
33	2818	Clozapine
	ADA2C_HUMAN	adrenoceptor alpha 2C [Source:HGNC Symbol;Acc:283]
34	2818	Clozapine
	ACM5_HUMAN	cholinergic receptor, muscarinic 5 [Source:HGNC Symbol;Acc:1954]
35	2818	Clozapine
	OPRK_HUMAN	opioid receptor, kappa 1 [Source:HGNC Symbol;Acc:8154]
36	5533	Trazodone
	ACM5_HUMAN	cholinergic receptor, muscarinic 5 [Source:HGNC Symbol;Acc:1954]
37	5533	Trazodone
	ADA2B_HUMAN	adrenoceptor alpha 2B [Source:HGNC Symbol;Acc:282]
38	5533	Trazodone
	ADA1B_HUMAN	adrenoceptor alpha 1B [Source:HGNC Symbol;Acc:278]
39	5533	Trazodone
	DRD3_HUMAN	dopamine receptor D3 [Source:HGNC Symbol;Acc:3024]
40	5533	Trazodone
	ADA2A_HUMAN	adrenoceptor alpha 2A [Source:HGNC Symbol;Acc:281]
41	5533	Trazodone
	ADRB2_HUMAN	adrenoceptor beta 2, surface [Source:HGNC Symbol;Acc:286]
42	5533	Trazodone
	OPRM_HUMAN	opioid receptor, mu 1 [Source:HGNC Symbol;Acc:8156]
43	5533	Trazodone
	DRD4_HUMAN	dopamine receptor D4 [Source:HGNC Symbol;Acc:3025]
44	5533	Trazodone
	OPRK_HUMAN	opioid receptor, kappa 1 [Source:HGNC Symbol;Acc:8154]
45	5533	Trazodone
	DRD1_HUMAN	dopamine receptor D1 [Source:HGNC Symbol;Acc:3020]
46	5533	Trazodone
	ADA1A_HUMAN	adrenoceptor alpha 1A [Source:HGNC Symbol;Acc:277]
47	5533	Trazodone
	ADA2C_HUMAN	adrenoceptor alpha 2C [Source:HGNC Symbol;Acc:283]
48	5533	Trazodone
	EDNRB_HUMAN	endothelin receptor type B [Source:HGNC Symbol;Acc:3180]
49	5452	Thioridazine
	OPRD_HUMAN	opioid receptor, delta 1 [Source:HGNC Symbol;Acc:8153]
50	5452	Thioridazine
	ADRB1_HUMAN	adrenoceptor beta 1 [Source:HGNC Symbol;Acc:285]
51	5452	Thioridazine
	ADA1D_HUMAN	adrenoceptor alpha 1D [Source:HGNC Symbol;Acc:280]
52	115237	Paliperidone
	ADA1D_HUMAN	adrenoceptor alpha 1D [Source:HGNC Symbol;Acc:280]
53	115237	Paliperidone
	OPRD_HUMAN	opioid receptor, delta 1 [Source:HGNC Symbol;Acc:8153]
54	115237	Paliperidone
	ADRB1_HUMAN	adrenoceptor beta 1 [Source:HGNC Symbol;Acc:285]
55	5002	Quetiapine
	OPRD_HUMAN	opioid receptor, delta 1 [Source:HGNC Symbol;Acc:8153]
56	5002	Quetiapine
	ADRB1_HUMAN	adrenoceptor beta 1 [Source:HGNC Symbol;Acc:285]
57	5002	Quetiapine
	ADA1D_HUMAN	adrenoceptor alpha 1D [Source:HGNC Symbol;Acc:280]
58	4192	Midazolam
	GBRB1_HUMAN	gamma-aminobutyric acid (GABA) A receptor, beta 1 [Source:HGNC Symbol;Acc:4081]
59	4192	Midazolam
	ACHA9_HUMAN	cholinergic receptor, nicotinic, alpha 9 (neuronal) [Source:HGNC Symbol;Acc:14079]
60	4192	Midazolam
	ACHB2_HUMAN	cholinergic receptor, nicotinic, beta 2 (neuronal) [Source:HGNC Symbol;Acc:1962]
61	4192	Midazolam
	GLRA2_HUMAN	glycine receptor, alpha 2 [Source:HGNC Symbol;Acc:4327]
62	4192	Midazolam
	GLRA3_HUMAN	glycine receptor, alpha 3 [Source:HGNC Symbol;Acc:4328]
63	4192	Midazolam
	GBRA2_HUMAN	gamma-aminobutyric acid (GABA) A receptor, alpha 2 [Source:HGNC Symbol;Acc:4076]
64	4192	Midazolam
	GBRA4_HUMAN	gamma-aminobutyric acid (GABA) A receptor, alpha 4 [Source:HGNC Symbol;Acc:4078]
65	4192	Midazolam
	GBRA6_HUMAN	gamma-aminobutyric acid (GABA) A receptor, alpha 6 [Source:HGNC Symbol;Acc:4080]
66	4192	Midazolam
	GBRB2_HUMAN	gamma-aminobutyric acid (GABA) A receptor, beta 2 [Source:HGNC Symbol;Acc:4082]
67	4192	Midazolam
	GBRB3_HUMAN	gamma-aminobutyric acid (GABA) A receptor, beta 3 [Source:HGNC Symbol;Acc:4083]
68	4192	Midazolam
	GBRA1_HUMAN	gamma-aminobutyric acid (GABA) A receptor, alpha 1 [Source:HGNC Symbol;Acc:4075]
69	4192	Midazolam
	ACHA2_HUMAN	cholinergic receptor, nicotinic, alpha 2 (neuronal) [Source:HGNC Symbol;Acc:1956]
70	4192	Midazolam
	GBRA5_HUMAN	gamma-aminobutyric acid (GABA) A receptor, alpha 5 [Source:HGNC Symbol;Acc:4079]
71	4192	Midazolam
	ACHA7_HUMAN	cholinergic receptor, nicotinic, alpha 7 (neuronal) [Source:HGNC Symbol;Acc:1960]
72	4192	Midazolam
	ACH10_HUMAN	cholinergic receptor, nicotinic, alpha 10 (neuronal) [Source:HGNC Symbol;Acc:13800]
73	4192	Midazolam
	ACHA4_HUMAN	cholinergic receptor, nicotinic, alpha 4 (neuronal) [Source:HGNC Symbol;Acc:1958]
74	4192	Midazolam
	GLRA1_HUMAN	glycine receptor, alpha 1 [Source:HGNC Symbol;Acc:4326]
75	4192	Midazolam
	GLRB_HUMAN	glycine receptor, beta [Source:HGNC Symbol;Acc:4329]
76	4192	Midazolam
	GBRA3_HUMAN	gamma-aminobutyric acid (GABA) A receptor, alpha 3 [Source:HGNC Symbol;Acc:4077]
77	3964	Loxapine
	ADRB1_HUMAN	adrenoceptor beta 1 [Source:HGNC Symbol;Acc:285]
78	3964	Loxapine
	ADA1D_HUMAN	adrenoceptor alpha 1D [Source:HGNC Symbol;Acc:280]
79	3964	Loxapine
	OPRD_HUMAN	opioid receptor, delta 1 [Source:HGNC Symbol;Acc:8153]
80	3518	Guanethidine
	ACM3_HUMAN	cholinergic receptor, muscarinic 3 [Source:HGNC Symbol;Acc:1952]
81	3518	Guanethidine
	ACM1_HUMAN	cholinergic receptor, muscarinic 1 [Source:HGNC Symbol;Acc:1950]
82	4917	Prochlorperazine
	OPRD_HUMAN	opioid receptor, delta 1 [Source:HGNC Symbol;Acc:8153]
83	4917	Prochlorperazine
	ADRB1_HUMAN	adrenoceptor beta 1 [Source:HGNC Symbol;Acc:285]
84	5566	Trifluoperazine
	ADRB1_HUMAN	adrenoceptor beta 1 [Source:HGNC Symbol;Acc:285]
85	5566	Trifluoperazine
	OPRD_HUMAN	opioid receptor, delta 1 [Source:HGNC Symbol;Acc:8153]
86	5566	Trifluoperazine
	ADA1D_HUMAN	adrenoceptor alpha 1D [Source:HGNC Symbol;Acc:280]
87	4917	Prochlorperazine
	ADA1D_HUMAN	adrenoceptor alpha 1D [Source:HGNC Symbol;Acc:280]
88	4485	Nifedipine
	ADRB1_HUMAN	adrenoceptor beta 1 [Source:HGNC Symbol;Acc:285]
89	4485	Nifedipine
	OPRD_HUMAN	opioid receptor, delta 1 [Source:HGNC Symbol;Acc:8153]
90	4485	Nifedipine
	ADA1D_HUMAN	adrenoceptor alpha 1D [Source:HGNC Symbol;Acc:280]
91	5401	Terazosin
	ADRB1_HUMAN	adrenoceptor beta 1 [Source:HGNC Symbol;Acc:285]
92	5401	Terazosin
	OPRD_HUMAN	opioid receptor, delta 1 [Source:HGNC Symbol;Acc:8153]
93	5401	Terazosin
	ADRB2_HUMAN	adrenoceptor beta 2, surface [Source:HGNC Symbol;Acc:286]
94	5401	Terazosin
	ADA1D_HUMAN	adrenoceptor alpha 1D [Source:HGNC Symbol;Acc:280]
95	5401	Terazosin
	ADA1A_HUMAN	adrenoceptor alpha 1A [Source:HGNC Symbol;Acc:277]
96	5401	Terazosin
	ACM5_HUMAN	cholinergic receptor, muscarinic 5 [Source:HGNC Symbol;Acc:1954]
97	5401	Terazosin
	OPRK_HUMAN	opioid receptor, kappa 1 [Source:HGNC Symbol;Acc:8154]
98	5401	Terazosin
	ADA1B_HUMAN	adrenoceptor alpha 1B [Source:HGNC Symbol;Acc:278]
99	5401	Terazosin
	DRD1_HUMAN	dopamine receptor D1 [Source:HGNC Symbol;Acc:3020]
100	5401	Terazosin
	ADA2C_HUMAN	adrenoceptor alpha 2C [Source:HGNC Symbol;Acc:283]
101	5401	Terazosin
	DRD4_HUMAN	dopamine receptor D4 [Source:HGNC Symbol;Acc:3025]
102	5401	Terazosin
	DRD3_HUMAN	dopamine receptor D3 [Source:HGNC Symbol;Acc:3024]
103	5401	Terazosin
	EDNRB_HUMAN	endothelin receptor type B [Source:HGNC Symbol;Acc:3180]
104	5401	Terazosin
	ADA2A_HUMAN	adrenoceptor alpha 2A [Source:HGNC Symbol;Acc:281]
105	5401	Terazosin
	ADA2B_HUMAN	adrenoceptor alpha 2B [Source:HGNC Symbol;Acc:282]
106	5401	Terazosin
	OPRM_HUMAN	opioid receptor, mu 1 [Source:HGNC Symbol;Acc:8156]
107	3518	Guanethidine
	CLTR1_HUMAN	cysteinyl leukotriene receptor 1 [Source:HGNC Symbol;Acc:17451]
108	4893	Prazosin
	DRD1_HUMAN	dopamine receptor D1 [Source:HGNC Symbol;Acc:3020]
109	4893	Prazosin
	DRD3_HUMAN	dopamine receptor D3 [Source:HGNC Symbol;Acc:3024]
110	4893	Prazosin
	ADA2A_HUMAN	adrenoceptor alpha 2A [Source:HGNC Symbol;Acc:281]
111	4893	Prazosin
	OPRM_HUMAN	opioid receptor, mu 1 [Source:HGNC Symbol;Acc:8156]
112	4893	Prazosin
	ADA2B_HUMAN	adrenoceptor alpha 2B [Source:HGNC Symbol;Acc:282]
113	4893	Prazosin
	ADA2C_HUMAN	adrenoceptor alpha 2C [Source:HGNC Symbol;Acc:283]
114	4893	Prazosin
	DRD4_HUMAN	dopamine receptor D4 [Source:HGNC Symbol;Acc:3025]
115	4893	Prazosin
	ADA1B_HUMAN	adrenoceptor alpha 1B [Source:HGNC Symbol;Acc:278]
116	4893	Prazosin
	ACM5_HUMAN	cholinergic receptor, muscarinic 5 [Source:HGNC Symbol;Acc:1954]
117	4893	Prazosin
	ADA1A_HUMAN	adrenoceptor alpha 1A [Source:HGNC Symbol;Acc:277]
118	4893	Prazosin
	OPRK_HUMAN	opioid receptor, kappa 1 [Source:HGNC Symbol;Acc:8154]
119	4893	Prazosin
	EDNRB_HUMAN	endothelin receptor type B [Source:HGNC Symbol;Acc:3180]
120	4893	Prazosin
	ADRB2_HUMAN	adrenoceptor beta 2, surface [Source:HGNC Symbol;Acc:286]
121	4485	Nifedipine
	ACM5_HUMAN	cholinergic receptor, muscarinic 5 [Source:HGNC Symbol;Acc:1954]
122	4485	Nifedipine
	DRD3_HUMAN	dopamine receptor D3 [Source:HGNC Symbol;Acc:3024]
123	4485	Nifedipine
	ADA1A_HUMAN	adrenoceptor alpha 1A [Source:HGNC Symbol;Acc:277]
124	4485	Nifedipine
	OPRK_HUMAN	opioid receptor, kappa 1 [Source:HGNC Symbol;Acc:8154]
125	4485	Nifedipine
	ADA2B_HUMAN	adrenoceptor alpha 2B [Source:HGNC Symbol;Acc:282]
126	4485	Nifedipine
	EDNRB_HUMAN	endothelin receptor type B [Source:HGNC Symbol;Acc:3180]
127	4485	Nifedipine
	ADA1B_HUMAN	adrenoceptor alpha 1B [Source:HGNC Symbol;Acc:278]
128	4485	Nifedipine
	DRD1_HUMAN	dopamine receptor D1 [Source:HGNC Symbol;Acc:3020]
129	4485	Nifedipine
	ADRB2_HUMAN	adrenoceptor beta 2, surface [Source:HGNC Symbol;Acc:286]
130	4485	Nifedipine
	OPRM_HUMAN	opioid receptor, mu 1 [Source:HGNC Symbol;Acc:8156]
131	4485	Nifedipine
	ADA2A_HUMAN	adrenoceptor alpha 2A [Source:HGNC Symbol;Acc:281]
132	4485	Nifedipine
	ADA2C_HUMAN	adrenoceptor alpha 2C [Source:HGNC Symbol;Acc:283]
133	4485	Nifedipine
	DRD4_HUMAN	dopamine receptor D4 [Source:HGNC Symbol;Acc:3025]
134	3154	Dorzolamide
	OPRD_HUMAN	opioid receptor, delta 1 [Source:HGNC Symbol;Acc:8153]
135	3154	Dorzolamide
	ADA1D_HUMAN	adrenoceptor alpha 1D [Source:HGNC Symbol;Acc:280]
136	3154	Dorzolamide
	ADRB1_HUMAN	adrenoceptor beta 1 [Source:HGNC Symbol;Acc:285]
137	5533	Trazodone
	ACM3_HUMAN	cholinergic receptor, muscarinic 3 [Source:HGNC Symbol;Acc:1952]
138	5533	Trazodone
	ACM1_HUMAN	cholinergic receptor, muscarinic 1 [Source:HGNC Symbol;Acc:1950]
139	4893	Prazosin
	OPRD_HUMAN	opioid receptor, delta 1 [Source:HGNC Symbol;Acc:8153]
140	4893	Prazosin
	ADRB1_HUMAN	adrenoceptor beta 1 [Source:HGNC Symbol;Acc:285]
141	4893	Prazosin
	ADA1D_HUMAN	adrenoceptor alpha 1D [Source:HGNC Symbol;Acc:280]
142	4828	Pindolol
	ADRB1_HUMAN	adrenoceptor beta 1 [Source:HGNC Symbol;Acc:285]
143	4828	Pindolol
	OPRD_HUMAN	opioid receptor, delta 1 [Source:HGNC Symbol;Acc:8153]
144	4828	Pindolol
	ADA1D_HUMAN	adrenoceptor alpha 1D [Source:HGNC Symbol;Acc:280]
145	2726	Chlorpromazine
	ADA1D_HUMAN	adrenoceptor alpha 1D [Source:HGNC Symbol;Acc:280]
146	2726	Chlorpromazine
	OPRD_HUMAN	opioid receptor, delta 1 [Source:HGNC Symbol;Acc:8153]
147	2726	Chlorpromazine
	ADRB1_HUMAN	adrenoceptor beta 1 [Source:HGNC Symbol;Acc:285]
148	4927	Promethazine
	ADRB1_HUMAN	adrenoceptor beta 1 [Source:HGNC Symbol;Acc:285]
149	4927	Promethazine
	ADA1D_HUMAN	adrenoceptor alpha 1D [Source:HGNC Symbol;Acc:280]
150	4927	Promethazine
	OPRD_HUMAN	opioid receptor, delta 1 [Source:HGNC Symbol;Acc:8153]
151	4927	Promethazine
	ACM1_HUMAN	cholinergic receptor, muscarinic 1 [Source:HGNC Symbol;Acc:1950]
152	4927	Promethazine
	ACM3_HUMAN	cholinergic receptor, muscarinic 3 [Source:HGNC Symbol;Acc:1952]
153	4748	Perphenazine
	ADA1D_HUMAN	adrenoceptor alpha 1D [Source:HGNC Symbol;Acc:280]
154	4748	Perphenazine
	ADRB1_HUMAN	adrenoceptor beta 1 [Source:HGNC Symbol;Acc:285]
155	4748	Perphenazine
	OPRD_HUMAN	opioid receptor, delta 1 [Source:HGNC Symbol;Acc:8153]
156	5566	Trifluoperazine
	OPRM_HUMAN	opioid receptor, mu 1 [Source:HGNC Symbol;Acc:8156]
157	5566	Trifluoperazine
	DRD4_HUMAN	dopamine receptor D4 [Source:HGNC Symbol;Acc:3025]
158	4917	Prochlorperazine
	OPRK_HUMAN	opioid receptor, kappa 1 [Source:HGNC Symbol;Acc:8154]
159	4917	Prochlorperazine
	ADRB2_HUMAN	adrenoceptor beta 2, surface [Source:HGNC Symbol;Acc:286]
160	5566	Trifluoperazine
	DRD1_HUMAN	dopamine receptor D1 [Source:HGNC Symbol;Acc:3020]
161	4917	Prochlorperazine
	DRD1_HUMAN	dopamine receptor D1 [Source:HGNC Symbol;Acc:3020]
162	5566	Trifluoperazine
	DRD3_HUMAN	dopamine receptor D3 [Source:HGNC Symbol;Acc:3024]
163	4917	Prochlorperazine
	DRD4_HUMAN	dopamine receptor D4 [Source:HGNC Symbol;Acc:3025]
164	5566	Trifluoperazine
	ACM5_HUMAN	cholinergic receptor, muscarinic 5 [Source:HGNC Symbol;Acc:1954]
165	5566	Trifluoperazine
	EDNRB_HUMAN	endothelin receptor type B [Source:HGNC Symbol;Acc:3180]
166	4917	Prochlorperazine
	ADA2B_HUMAN	adrenoceptor alpha 2B [Source:HGNC Symbol;Acc:282]
167	5566	Trifluoperazine
	ADA1B_HUMAN	adrenoceptor alpha 1B [Source:HGNC Symbol;Acc:278]
168	5566	Trifluoperazine
	ADA2C_HUMAN	adrenoceptor alpha 2C [Source:HGNC Symbol;Acc:283]
169	4917	Prochlorperazine
	ADA1A_HUMAN	adrenoceptor alpha 1A [Source:HGNC Symbol;Acc:277]
170	5566	Trifluoperazine
	OPRK_HUMAN	opioid receptor, kappa 1 [Source:HGNC Symbol;Acc:8154]
171	4917	Prochlorperazine
	EDNRB_HUMAN	endothelin receptor type B [Source:HGNC Symbol;Acc:3180]
172	4917	Prochlorperazine
	ADA2A_HUMAN	adrenoceptor alpha 2A [Source:HGNC Symbol;Acc:281]
173	5566	Trifluoperazine
	ADA1A_HUMAN	adrenoceptor alpha 1A [Source:HGNC Symbol;Acc:277]
174	5566	Trifluoperazine
	ADA2A_HUMAN	adrenoceptor alpha 2A [Source:HGNC Symbol;Acc:281]
175	5566	Trifluoperazine
	ADA2B_HUMAN	adrenoceptor alpha 2B [Source:HGNC Symbol;Acc:282]
176	4917	Prochlorperazine
	ACM5_HUMAN	cholinergic receptor, muscarinic 5 [Source:HGNC Symbol;Acc:1954]
177	4917	Prochlorperazine
	ADA2C_HUMAN	adrenoceptor alpha 2C [Source:HGNC Symbol;Acc:283]
178	4917	Prochlorperazine
	ADA1B_HUMAN	adrenoceptor alpha 1B [Source:HGNC Symbol;Acc:278]
179	5566	Trifluoperazine
	ADRB2_HUMAN	adrenoceptor beta 2, surface [Source:HGNC Symbol;Acc:286]
180	4917	Prochlorperazine
	DRD3_HUMAN	dopamine receptor D3 [Source:HGNC Symbol;Acc:3024]
181	4917	Prochlorperazine
	OPRM_HUMAN	opioid receptor, mu 1 [Source:HGNC Symbol;Acc:8156]
182	5452	Thioridazine
	ADA2C_HUMAN	adrenoceptor alpha 2C [Source:HGNC Symbol;Acc:283]
183	5452	Thioridazine
	ACM5_HUMAN	cholinergic receptor, muscarinic 5 [Source:HGNC Symbol;Acc:1954]
184	5452	Thioridazine
	ADA2B_HUMAN	adrenoceptor alpha 2B [Source:HGNC Symbol;Acc:282]
185	5452	Thioridazine
	OPRK_HUMAN	opioid receptor, kappa 1 [Source:HGNC Symbol;Acc:8154]
186	5452	Thioridazine
	EDNRB_HUMAN	endothelin receptor type B [Source:HGNC Symbol;Acc:3180]
187	5452	Thioridazine
	DRD1_HUMAN	dopamine receptor D1 [Source:HGNC Symbol;Acc:3020]
188	5452	Thioridazine
	ADA1A_HUMAN	adrenoceptor alpha 1A [Source:HGNC Symbol;Acc:277]
189	5452	Thioridazine
	DRD4_HUMAN	dopamine receptor D4 [Source:HGNC Symbol;Acc:3025]
190	5452	Thioridazine
	ADRB2_HUMAN	adrenoceptor beta 2, surface [Source:HGNC Symbol;Acc:286]
191	5452	Thioridazine
	ADA2A_HUMAN	adrenoceptor alpha 2A [Source:HGNC Symbol;Acc:281]
192	5452	Thioridazine
	ADA1B_HUMAN	adrenoceptor alpha 1B [Source:HGNC Symbol;Acc:278]
193	5452	Thioridazine
	OPRM_HUMAN	opioid receptor, mu 1 [Source:HGNC Symbol;Acc:8156]
194	5452	Thioridazine
	DRD3_HUMAN	dopamine receptor D3 [Source:HGNC Symbol;Acc:3024]
195	4927	Promethazine
	DRD1_HUMAN	dopamine receptor D1 [Source:HGNC Symbol;Acc:3020]
196	4927	Promethazine
	ADA1A_HUMAN	adrenoceptor alpha 1A [Source:HGNC Symbol;Acc:277]
197	4927	Promethazine
	EDNRB_HUMAN	endothelin receptor type B [Source:HGNC Symbol;Acc:3180]
198	4927	Promethazine
	ADA2A_HUMAN	adrenoceptor alpha 2A [Source:HGNC Symbol;Acc:281]
199	4927	Promethazine
	ADRB2_HUMAN	adrenoceptor beta 2, surface [Source:HGNC Symbol;Acc:286]
200	4927	Promethazine
	ADA2B_HUMAN	adrenoceptor alpha 2B [Source:HGNC Symbol;Acc:282]
201	4927	Promethazine
	OPRK_HUMAN	opioid receptor, kappa 1 [Source:HGNC Symbol;Acc:8154]
202	4927	Promethazine
	DRD3_HUMAN	dopamine receptor D3 [Source:HGNC Symbol;Acc:3024]
203	4927	Promethazine
	DRD4_HUMAN	dopamine receptor D4 [Source:HGNC Symbol;Acc:3025]
204	4927	Promethazine
	ACM5_HUMAN	cholinergic receptor, muscarinic 5 [Source:HGNC Symbol;Acc:1954]
205	4927	Promethazine
	OPRM_HUMAN	opioid receptor, mu 1 [Source:HGNC Symbol;Acc:8156]
206	4927	Promethazine
	ADA1B_HUMAN	adrenoceptor alpha 1B [Source:HGNC Symbol;Acc:278]
207	4927	Promethazine
	ADA2C_HUMAN	adrenoceptor alpha 2C [Source:HGNC Symbol;Acc:283]
208	5095	Ropinirole
	ADRB2_HUMAN	adrenoceptor beta 2, surface [Source:HGNC Symbol;Acc:286]
209	5095	Ropinirole
	ACM5_HUMAN	cholinergic receptor, muscarinic 5 [Source:HGNC Symbol;Acc:1954]
210	5095	Ropinirole
	ADA1B_HUMAN	adrenoceptor alpha 1B [Source:HGNC Symbol;Acc:278]
211	5095	Ropinirole
	EDNRB_HUMAN	endothelin receptor type B [Source:HGNC Symbol;Acc:3180]
212	5095	Ropinirole
	ADA2C_HUMAN	adrenoceptor alpha 2C [Source:HGNC Symbol;Acc:283]
213	5095	Ropinirole
	OPRK_HUMAN	opioid receptor, kappa 1 [Source:HGNC Symbol;Acc:8154]
214	5095	Ropinirole
	DRD1_HUMAN	dopamine receptor D1 [Source:HGNC Symbol;Acc:3020]
215	5095	Ropinirole
	ADA1A_HUMAN	adrenoceptor alpha 1A [Source:HGNC Symbol;Acc:277]
216	5095	Ropinirole
	ADA2B_HUMAN	adrenoceptor alpha 2B [Source:HGNC Symbol;Acc:282]
217	5095	Ropinirole
	OPRM_HUMAN	opioid receptor, mu 1 [Source:HGNC Symbol;Acc:8156]
218	5095	Ropinirole
	DRD4_HUMAN	dopamine receptor D4 [Source:HGNC Symbol;Acc:3025]
219	5095	Ropinirole
	DRD3_HUMAN	dopamine receptor D3 [Source:HGNC Symbol;Acc:3024]
220	5095	Ropinirole
	ADA2A_HUMAN	adrenoceptor alpha 2A [Source:HGNC Symbol;Acc:281]
221	4171	Metoprolol
	ADA1D_HUMAN	adrenoceptor alpha 1D [Source:HGNC Symbol;Acc:280]
222	4171	Metoprolol
	OPRD_HUMAN	opioid receptor, delta 1 [Source:HGNC Symbol;Acc:8153]
223	4171	Metoprolol
	ADRB1_HUMAN	adrenoceptor beta 1 [Source:HGNC Symbol;Acc:285]
224	5002	Quetiapine
	ADA1A_HUMAN	adrenoceptor alpha 1A [Source:HGNC Symbol;Acc:277]
225	5002	Quetiapine
	ACM5_HUMAN	cholinergic receptor, muscarinic 5 [Source:HGNC Symbol;Acc:1954]
226	5002	Quetiapine
	DRD1_HUMAN	dopamine receptor D1 [Source:HGNC Symbol;Acc:3020]
227	5002	Quetiapine
	EDNRB_HUMAN	endothelin receptor type B [Source:HGNC Symbol;Acc:3180]
228	5002	Quetiapine
	DRD3_HUMAN	dopamine receptor D3 [Source:HGNC Symbol;Acc:3024]
229	5002	Quetiapine
	DRD4_HUMAN	dopamine receptor D4 [Source:HGNC Symbol;Acc:3025]
230	5002	Quetiapine
	ADA2B_HUMAN	adrenoceptor alpha 2B [Source:HGNC Symbol;Acc:282]
231	5002	Quetiapine
	ADRB2_HUMAN	adrenoceptor beta 2, surface [Source:HGNC Symbol;Acc:286]
232	5002	Quetiapine
	OPRK_HUMAN	opioid receptor, kappa 1 [Source:HGNC Symbol;Acc:8154]
233	5002	Quetiapine
	ADA2C_HUMAN	adrenoceptor alpha 2C [Source:HGNC Symbol;Acc:283]
234	5002	Quetiapine
	OPRM_HUMAN	opioid receptor, mu 1 [Source:HGNC Symbol;Acc:8156]
235	5002	Quetiapine
	ADA1B_HUMAN	adrenoceptor alpha 1B [Source:HGNC Symbol;Acc:278]
236	5002	Quetiapine
	ADA2A_HUMAN	adrenoceptor alpha 2A [Source:HGNC Symbol;Acc:281]
237	5095	Ropinirole
	OPRD_HUMAN	opioid receptor, delta 1 [Source:HGNC Symbol;Acc:8153]
238	5095	Ropinirole
	ADRB1_HUMAN	adrenoceptor beta 1 [Source:HGNC Symbol;Acc:285]
239	5095	Ropinirole
	ADA1D_HUMAN	adrenoceptor alpha 1D [Source:HGNC Symbol;Acc:280]
240	2818	Clozapine
	CLTR1_HUMAN	cysteinyl leukotriene receptor 1 [Source:HGNC Symbol;Acc:17451]
241	3372	Fluphenazine
	ADRB1_HUMAN	adrenoceptor beta 1 [Source:HGNC Symbol;Acc:285]
242	3372	Fluphenazine
	OPRD_HUMAN	opioid receptor, delta 1 [Source:HGNC Symbol;Acc:8153]
243	3372	Fluphenazine
	ADA1D_HUMAN	adrenoceptor alpha 1D [Source:HGNC Symbol;Acc:280]
244	3784	Isradipine
	ADA1D_HUMAN	adrenoceptor alpha 1D [Source:HGNC Symbol;Acc:280]
245	3784	Isradipine
	ADRB1_HUMAN	adrenoceptor beta 1 [Source:HGNC Symbol;Acc:285]
246	3784	Isradipine
	OPRD_HUMAN	opioid receptor, delta 1 [Source:HGNC Symbol;Acc:8153]
247	3154	Dorzolamide
	OPRM_HUMAN	opioid receptor, mu 1 [Source:HGNC Symbol;Acc:8156]
248	3154	Dorzolamide
	EDNRB_HUMAN	endothelin receptor type B [Source:HGNC Symbol;Acc:3180]
249	3154	Dorzolamide
	ADA2C_HUMAN	adrenoceptor alpha 2C [Source:HGNC Symbol;Acc:283]
250	3154	Dorzolamide
	ADA1B_HUMAN	adrenoceptor alpha 1B [Source:HGNC Symbol;Acc:278]
251	3154	Dorzolamide
	DRD1_HUMAN	dopamine receptor D1 [Source:HGNC Symbol;Acc:3020]
252	3154	Dorzolamide
	ADRB2_HUMAN	adrenoceptor beta 2, surface [Source:HGNC Symbol;Acc:286]
253	3154	Dorzolamide
	OPRK_HUMAN	opioid receptor, kappa 1 [Source:HGNC Symbol;Acc:8154]
254	3154	Dorzolamide
	DRD3_HUMAN	dopamine receptor D3 [Source:HGNC Symbol;Acc:3024]
255	3154	Dorzolamide
	ACM5_HUMAN	cholinergic receptor, muscarinic 5 [Source:HGNC Symbol;Acc:1954]
256	3154	Dorzolamide
	ADA2B_HUMAN	adrenoceptor alpha 2B [Source:HGNC Symbol;Acc:282]
257	3154	Dorzolamide
	DRD4_HUMAN	dopamine receptor D4 [Source:HGNC Symbol;Acc:3025]
258	3154	Dorzolamide
	ADA2A_HUMAN	adrenoceptor alpha 2A [Source:HGNC Symbol;Acc:281]
259	3154	Dorzolamide
	ADA1A_HUMAN	adrenoceptor alpha 1A [Source:HGNC Symbol;Acc:277]
260	2170	Amoxapine
	OPRD_HUMAN	opioid receptor, delta 1 [Source:HGNC Symbol;Acc:8153]
261	2170	Amoxapine
	ADA1D_HUMAN	adrenoceptor alpha 1D [Source:HGNC Symbol;Acc:280]
262	2170	Amoxapine
	ADRB1_HUMAN	adrenoceptor beta 1 [Source:HGNC Symbol;Acc:285]
263	2585	Carvedilol
	ADA1D_HUMAN	adrenoceptor alpha 1D [Source:HGNC Symbol;Acc:280]
264	2585	Carvedilol
	OPRD_HUMAN	opioid receptor, delta 1 [Source:HGNC Symbol;Acc:8153]
265	2585	Carvedilol
	ADRB1_HUMAN	adrenoceptor beta 1 [Source:HGNC Symbol;Acc:285]
266	2585	Carvedilol
	ADA2C_HUMAN	adrenoceptor alpha 2C [Source:HGNC Symbol;Acc:283]
267	2585	Carvedilol
	DRD4_HUMAN	dopamine receptor D4 [Source:HGNC Symbol;Acc:3025]
268	2585	Carvedilol
	ADA2B_HUMAN	adrenoceptor alpha 2B [Source:HGNC Symbol;Acc:282]
269	2585	Carvedilol
	OPRM_HUMAN	opioid receptor, mu 1 [Source:HGNC Symbol;Acc:8156]
270	2585	Carvedilol
	OPRK_HUMAN	opioid receptor, kappa 1 [Source:HGNC Symbol;Acc:8154]
271	2585	Carvedilol
	EDNRB_HUMAN	endothelin receptor type B [Source:HGNC Symbol;Acc:3180]
272	2585	Carvedilol
	ACM5_HUMAN	cholinergic receptor, muscarinic 5 [Source:HGNC Symbol;Acc:1954]
273	2585	Carvedilol
	ADRB2_HUMAN	adrenoceptor beta 2, surface [Source:HGNC Symbol;Acc:286]
274	2585	Carvedilol
	ADA1A_HUMAN	adrenoceptor alpha 1A [Source:HGNC Symbol;Acc:277]
275	2585	Carvedilol
	ADA2A_HUMAN	adrenoceptor alpha 2A [Source:HGNC Symbol;Acc:281]
276	2585	Carvedilol
	DRD3_HUMAN	dopamine receptor D3 [Source:HGNC Symbol;Acc:3024]
277	2585	Carvedilol
	DRD1_HUMAN	dopamine receptor D1 [Source:HGNC Symbol;Acc:3020]
278	2585	Carvedilol
	ADA1B_HUMAN	adrenoceptor alpha 1B [Source:HGNC Symbol;Acc:278]
279	4078	Mesoridazine
	ADRB1_HUMAN	adrenoceptor beta 1 [Source:HGNC Symbol;Acc:285]
280	4078	Mesoridazine
	OPRD_HUMAN	opioid receptor, delta 1 [Source:HGNC Symbol;Acc:8153]
281	4078	Mesoridazine
	ADA1D_HUMAN	adrenoceptor alpha 1D [Source:HGNC Symbol;Acc:280]
282	5533	Trazodone
	CLTR1_HUMAN	cysteinyl leukotriene receptor 1 [Source:HGNC Symbol;Acc:17451]
283	104865	Bosentan
	DRD4_HUMAN	dopamine receptor D4 [Source:HGNC Symbol;Acc:3025]
284	104865	Bosentan
	DRD1_HUMAN	dopamine receptor D1 [Source:HGNC Symbol;Acc:3020]
285	104865	Bosentan
	ACM5_HUMAN	cholinergic receptor, muscarinic 5 [Source:HGNC Symbol;Acc:1954]
286	104865	Bosentan
	ADRB2_HUMAN	adrenoceptor beta 2, surface [Source:HGNC Symbol;Acc:286]
287	104865	Bosentan
	ADA2B_HUMAN	adrenoceptor alpha 2B [Source:HGNC Symbol;Acc:282]
288	104865	Bosentan
	OPRM_HUMAN	opioid receptor, mu 1 [Source:HGNC Symbol;Acc:8156]
289	104865	Bosentan
	ADA1A_HUMAN	adrenoceptor alpha 1A [Source:HGNC Symbol;Acc:277]
290	104865	Bosentan
	ADA2A_HUMAN	adrenoceptor alpha 2A [Source:HGNC Symbol;Acc:281]
291	104865	Bosentan
	EDNRB_HUMAN	endothelin receptor type B [Source:HGNC Symbol;Acc:3180]
292	104865	Bosentan
	DRD3_HUMAN	dopamine receptor D3 [Source:HGNC Symbol;Acc:3024]
293	104865	Bosentan
	ADA2C_HUMAN	adrenoceptor alpha 2C [Source:HGNC Symbol;Acc:283]
294	104865	Bosentan
	OPRK_HUMAN	opioid receptor, kappa 1 [Source:HGNC Symbol;Acc:8154]
295	104865	Bosentan
	ADA1B_HUMAN	adrenoceptor alpha 1B [Source:HGNC Symbol;Acc:278]
296	2771	Citalopram
	ADRB1_HUMAN	adrenoceptor beta 1 [Source:HGNC Symbol;Acc:285]
297	2771	Citalopram
	ADA1D_HUMAN	adrenoceptor alpha 1D [Source:HGNC Symbol;Acc:280]
298	2771	Citalopram
	OPRD_HUMAN	opioid receptor, delta 1 [Source:HGNC Symbol;Acc:8153]
299	2818	Clozapine
	ACM1_HUMAN	cholinergic receptor, muscarinic 1 [Source:HGNC Symbol;Acc:1950]
300	2818	Clozapine
	ACM3_HUMAN	cholinergic receptor, muscarinic 3 [Source:HGNC Symbol;Acc:1952]
301	3964	Loxapine
	OPRK_HUMAN	opioid receptor, kappa 1 [Source:HGNC Symbol;Acc:8154]
302	3964	Loxapine
	DRD4_HUMAN	dopamine receptor D4 [Source:HGNC Symbol;Acc:3025]
303	3964	Loxapine
	ADA2B_HUMAN	adrenoceptor alpha 2B [Source:HGNC Symbol;Acc:282]
304	3964	Loxapine
	DRD3_HUMAN	dopamine receptor D3 [Source:HGNC Symbol;Acc:3024]
305	3964	Loxapine
	ADRB2_HUMAN	adrenoceptor beta 2, surface [Source:HGNC Symbol;Acc:286]
306	3964	Loxapine
	EDNRB_HUMAN	endothelin receptor type B [Source:HGNC Symbol;Acc:3180]
307	3964	Loxapine
	ADA2A_HUMAN	adrenoceptor alpha 2A [Source:HGNC Symbol;Acc:281]
308	3964	Loxapine
	ADA2C_HUMAN	adrenoceptor alpha 2C [Source:HGNC Symbol;Acc:283]
309	3964	Loxapine
	OPRM_HUMAN	opioid receptor, mu 1 [Source:HGNC Symbol;Acc:8156]
310	3964	Loxapine
	ACM5_HUMAN	cholinergic receptor, muscarinic 5 [Source:HGNC Symbol;Acc:1954]
311	3964	Loxapine
	DRD1_HUMAN	dopamine receptor D1 [Source:HGNC Symbol;Acc:3020]
312	3964	Loxapine
	ADA1B_HUMAN	adrenoceptor alpha 1B [Source:HGNC Symbol;Acc:278]
313	3964	Loxapine
	ADA1A_HUMAN	adrenoceptor alpha 1A [Source:HGNC Symbol;Acc:277]
314	3784	Isradipine
	ADRB2_HUMAN	adrenoceptor beta 2, surface [Source:HGNC Symbol;Acc:286]
315	3784	Isradipine
	ACM5_HUMAN	cholinergic receptor, muscarinic 5 [Source:HGNC Symbol;Acc:1954]
316	3784	Isradipine
	OPRK_HUMAN	opioid receptor, kappa 1 [Source:HGNC Symbol;Acc:8154]
317	3784	Isradipine
	DRD4_HUMAN	dopamine receptor D4 [Source:HGNC Symbol;Acc:3025]
318	3784	Isradipine
	OPRM_HUMAN	opioid receptor, mu 1 [Source:HGNC Symbol;Acc:8156]
319	3784	Isradipine
	DRD3_HUMAN	dopamine receptor D3 [Source:HGNC Symbol;Acc:3024]
320	3784	Isradipine
	ADA2A_HUMAN	adrenoceptor alpha 2A [Source:HGNC Symbol;Acc:281]
321	3784	Isradipine
	ADA2B_HUMAN	adrenoceptor alpha 2B [Source:HGNC Symbol;Acc:282]
322	3784	Isradipine
	ADA2C_HUMAN	adrenoceptor alpha 2C [Source:HGNC Symbol;Acc:283]
323	3784	Isradipine
	ADA1B_HUMAN	adrenoceptor alpha 1B [Source:HGNC Symbol;Acc:278]
324	3784	Isradipine
	EDNRB_HUMAN	endothelin receptor type B [Source:HGNC Symbol;Acc:3180]
325	3784	Isradipine
	ADA1A_HUMAN	adrenoceptor alpha 1A [Source:HGNC Symbol;Acc:277]
326	3784	Isradipine
	DRD1_HUMAN	dopamine receptor D1 [Source:HGNC Symbol;Acc:3020]
327	115237	Paliperidone
	ADA2A_HUMAN	adrenoceptor alpha 2A [Source:HGNC Symbol;Acc:281]
328	115237	Paliperidone
	OPRM_HUMAN	opioid receptor, mu 1 [Source:HGNC Symbol;Acc:8156]
329	115237	Paliperidone
	ADRB2_HUMAN	adrenoceptor beta 2, surface [Source:HGNC Symbol;Acc:286]
330	115237	Paliperidone
	DRD4_HUMAN	dopamine receptor D4 [Source:HGNC Symbol;Acc:3025]
331	115237	Paliperidone
	OPRK_HUMAN	opioid receptor, kappa 1 [Source:HGNC Symbol;Acc:8154]
332	115237	Paliperidone
	ADA1B_HUMAN	adrenoceptor alpha 1B [Source:HGNC Symbol;Acc:278]
333	115237	Paliperidone
	ADA2C_HUMAN	adrenoceptor alpha 2C [Source:HGNC Symbol;Acc:283]
334	115237	Paliperidone
	ADA1A_HUMAN	adrenoceptor alpha 1A [Source:HGNC Symbol;Acc:277]
335	115237	Paliperidone
	ACM5_HUMAN	cholinergic receptor, muscarinic 5 [Source:HGNC Symbol;Acc:1954]
336	115237	Paliperidone
	EDNRB_HUMAN	endothelin receptor type B [Source:HGNC Symbol;Acc:3180]
337	115237	Paliperidone
	ADA2B_HUMAN	adrenoceptor alpha 2B [Source:HGNC Symbol;Acc:282]
338	115237	Paliperidone
	DRD3_HUMAN	dopamine receptor D3 [Source:HGNC Symbol;Acc:3024]
339	115237	Paliperidone
	DRD1_HUMAN	dopamine receptor D1 [Source:HGNC Symbol;Acc:3020]
340	2170	Amoxapine
	ADRB2_HUMAN	adrenoceptor beta 2, surface [Source:HGNC Symbol;Acc:286]
341	2170	Amoxapine
	OPRM_HUMAN	opioid receptor, mu 1 [Source:HGNC Symbol;Acc:8156]
342	2170	Amoxapine
	DRD4_HUMAN	dopamine receptor D4 [Source:HGNC Symbol;Acc:3025]
343	2170	Amoxapine
	EDNRB_HUMAN	endothelin receptor type B [Source:HGNC Symbol;Acc:3180]
344	2170	Amoxapine
	DRD1_HUMAN	dopamine receptor D1 [Source:HGNC Symbol;Acc:3020]
345	2170	Amoxapine
	ACM5_HUMAN	cholinergic receptor, muscarinic 5 [Source:HGNC Symbol;Acc:1954]
346	2170	Amoxapine
	ADA1A_HUMAN	adrenoceptor alpha 1A [Source:HGNC Symbol;Acc:277]
347	2170	Amoxapine
	ADA1B_HUMAN	adrenoceptor alpha 1B [Source:HGNC Symbol;Acc:278]
348	2170	Amoxapine
	OPRK_HUMAN	opioid receptor, kappa 1 [Source:HGNC Symbol;Acc:8154]
349	2170	Amoxapine
	DRD3_HUMAN	dopamine receptor D3 [Source:HGNC Symbol;Acc:3024]
350	2170	Amoxapine
	ADA2C_HUMAN	adrenoceptor alpha 2C [Source:HGNC Symbol;Acc:283]
351	2170	Amoxapine
	ADA2A_HUMAN	adrenoceptor alpha 2A [Source:HGNC Symbol;Acc:281]
352	2170	Amoxapine
	ADA2B_HUMAN	adrenoceptor alpha 2B [Source:HGNC Symbol;Acc:282]
353	5452	Thioridazine
	ACM1_HUMAN	cholinergic receptor, muscarinic 1 [Source:HGNC Symbol;Acc:1950]
354	5452	Thioridazine
	ACM3_HUMAN	cholinergic receptor, muscarinic 3 [Source:HGNC Symbol;Acc:1952]
355	4168	Metoclopramide
	ADA1D_HUMAN	adrenoceptor alpha 1D [Source:HGNC Symbol;Acc:280]
356	4168	Metoclopramide
	ADRB1_HUMAN	adrenoceptor beta 1 [Source:HGNC Symbol;Acc:285]
357	4168	Metoclopramide
	OPRD_HUMAN	opioid receptor, delta 1 [Source:HGNC Symbol;Acc:8153]
358	110634	Vardenafil
	OPRK_HUMAN	opioid receptor, kappa 1 [Source:HGNC Symbol;Acc:8154]
359	110634	Vardenafil
	ADA2A_HUMAN	adrenoceptor alpha 2A [Source:HGNC Symbol;Acc:281]
360	110634	Vardenafil
	ADA1B_HUMAN	adrenoceptor alpha 1B [Source:HGNC Symbol;Acc:278]
361	110634	Vardenafil
	DRD3_HUMAN	dopamine receptor D3 [Source:HGNC Symbol;Acc:3024]
362	110634	Vardenafil
	ADRB2_HUMAN	adrenoceptor beta 2, surface [Source:HGNC Symbol;Acc:286]
363	110634	Vardenafil
	ADA1A_HUMAN	adrenoceptor alpha 1A [Source:HGNC Symbol;Acc:277]
364	110634	Vardenafil
	OPRM_HUMAN	opioid receptor, mu 1 [Source:HGNC Symbol;Acc:8156]
365	110634	Vardenafil
	DRD4_HUMAN	dopamine receptor D4 [Source:HGNC Symbol;Acc:3025]
366	110634	Vardenafil
	EDNRB_HUMAN	endothelin receptor type B [Source:HGNC Symbol;Acc:3180]
367	110634	Vardenafil
	ACM5_HUMAN	cholinergic receptor, muscarinic 5 [Source:HGNC Symbol;Acc:1954]
368	110634	Vardenafil
	ADA2B_HUMAN	adrenoceptor alpha 2B [Source:HGNC Symbol;Acc:282]
369	110634	Vardenafil
	DRD1_HUMAN	dopamine receptor D1 [Source:HGNC Symbol;Acc:3020]
370	110634	Vardenafil
	ADA2C_HUMAN	adrenoceptor alpha 2C [Source:HGNC Symbol;Acc:283]
371	104865	Bosentan
	ADRB1_HUMAN	adrenoceptor beta 1 [Source:HGNC Symbol;Acc:285]
372	104865	Bosentan
	ADA1D_HUMAN	adrenoceptor alpha 1D [Source:HGNC Symbol;Acc:280]
373	104865	Bosentan
	OPRD_HUMAN	opioid receptor, delta 1 [Source:HGNC Symbol;Acc:8153]
374	4585	Olanzapine
	ADRB1_HUMAN	adrenoceptor beta 1 [Source:HGNC Symbol;Acc:285]
375	4585	Olanzapine
	OPRD_HUMAN	opioid receptor, delta 1 [Source:HGNC Symbol;Acc:8153]
376	4585	Olanzapine
	ADA1D_HUMAN	adrenoceptor alpha 1D [Source:HGNC Symbol;Acc:280]
377	3393	Flurazepam
	GBRA1_HUMAN	gamma-aminobutyric acid (GABA) A receptor, alpha 1 [Source:HGNC Symbol;Acc:4075]
378	3393	Flurazepam
	GBRA3_HUMAN	gamma-aminobutyric acid (GABA) A receptor, alpha 3 [Source:HGNC Symbol;Acc:4077]
379	3393	Flurazepam
	GLRA3_HUMAN	glycine receptor, alpha 3 [Source:HGNC Symbol;Acc:4328]
380	3393	Flurazepam
	GBRB2_HUMAN	gamma-aminobutyric acid (GABA) A receptor, beta 2 [Source:HGNC Symbol;Acc:4082]
381	3393	Flurazepam
	ACHA7_HUMAN	cholinergic receptor, nicotinic, alpha 7 (neuronal) [Source:HGNC Symbol;Acc:1960]
382	3393	Flurazepam
	GBRA6_HUMAN	gamma-aminobutyric acid (GABA) A receptor, alpha 6 [Source:HGNC Symbol;Acc:4080]
383	3393	Flurazepam
	GBRA5_HUMAN	gamma-aminobutyric acid (GABA) A receptor, alpha 5 [Source:HGNC Symbol;Acc:4079]
384	3393	Flurazepam
	GLRA1_HUMAN	glycine receptor, alpha 1 [Source:HGNC Symbol;Acc:4326]
385	3393	Flurazepam
	ACH10_HUMAN	cholinergic receptor, nicotinic, alpha 10 (neuronal) [Source:HGNC Symbol;Acc:13800]
386	3393	Flurazepam
	GBRA4_HUMAN	gamma-aminobutyric acid (GABA) A receptor, alpha 4 [Source:HGNC Symbol;Acc:4078]
387	3393	Flurazepam
	GLRA2_HUMAN	glycine receptor, alpha 2 [Source:HGNC Symbol;Acc:4327]
388	3393	Flurazepam
	ACHA9_HUMAN	cholinergic receptor, nicotinic, alpha 9 (neuronal) [Source:HGNC Symbol;Acc:14079]
389	3393	Flurazepam
	ACHA2_HUMAN	cholinergic receptor, nicotinic, alpha 2 (neuronal) [Source:HGNC Symbol;Acc:1956]
390	3393	Flurazepam
	GBRB1_HUMAN	gamma-aminobutyric acid (GABA) A receptor, beta 1 [Source:HGNC Symbol;Acc:4081]
391	3393	Flurazepam
	GBRB3_HUMAN	gamma-aminobutyric acid (GABA) A receptor, beta 3 [Source:HGNC Symbol;Acc:4083]
392	3393	Flurazepam
	ACHB2_HUMAN	cholinergic receptor, nicotinic, beta 2 (neuronal) [Source:HGNC Symbol;Acc:1962]
393	3393	Flurazepam
	GLRB_HUMAN	glycine receptor, beta [Source:HGNC Symbol;Acc:4329]
394	3393	Flurazepam
	ACHA4_HUMAN	cholinergic receptor, nicotinic, alpha 4 (neuronal) [Source:HGNC Symbol;Acc:1958]
395	3393	Flurazepam
	GBRA2_HUMAN	gamma-aminobutyric acid (GABA) A receptor, alpha 2 [Source:HGNC Symbol;Acc:4076]
396	3869	Labetalol
	ADRB1_HUMAN	adrenoceptor beta 1 [Source:HGNC Symbol;Acc:285]
397	3869	Labetalol
	OPRD_HUMAN	opioid receptor, delta 1 [Source:HGNC Symbol;Acc:8153]
398	3869	Labetalol
	ADA1D_HUMAN	adrenoceptor alpha 1D [Source:HGNC Symbol;Acc:280]
399	2431	Bretylium
	ADRB1_HUMAN	adrenoceptor beta 1 [Source:HGNC Symbol;Acc:285]
400	2431	Bretylium
	OPRD_HUMAN	opioid receptor, delta 1 [Source:HGNC Symbol;Acc:8153]
401	2431	Bretylium
	ADA1D_HUMAN	adrenoceptor alpha 1D [Source:HGNC Symbol;Acc:280]
402	27661	Isosorbide
	ADA2A_HUMAN	adrenoceptor alpha 2A [Source:HGNC Symbol;Acc:281]
403	27661	Isosorbide
	OPRK_HUMAN	opioid receptor, kappa 1 [Source:HGNC Symbol;Acc:8154]
404	27661	Isosorbide
	ADRB2_HUMAN	adrenoceptor beta 2, surface [Source:HGNC Symbol;Acc:286]
405	27661	Isosorbide
	ADA1B_HUMAN	adrenoceptor alpha 1B [Source:HGNC Symbol;Acc:278]
406	27661	Isosorbide
	ADA2C_HUMAN	adrenoceptor alpha 2C [Source:HGNC Symbol;Acc:283]
407	27661	Isosorbide
	DRD3_HUMAN	dopamine receptor D3 [Source:HGNC Symbol;Acc:3024]
408	27661	Isosorbide
	DRD4_HUMAN	dopamine receptor D4 [Source:HGNC Symbol;Acc:3025]
409	27661	Isosorbide
	EDNRB_HUMAN	endothelin receptor type B [Source:HGNC Symbol;Acc:3180]
410	27661	Isosorbide
	DRD1_HUMAN	dopamine receptor D1 [Source:HGNC Symbol;Acc:3020]
411	27661	Isosorbide
	OPRM_HUMAN	opioid receptor, mu 1 [Source:HGNC Symbol;Acc:8156]
412	27661	Isosorbide
	ADA1A_HUMAN	adrenoceptor alpha 1A [Source:HGNC Symbol;Acc:277]
413	27661	Isosorbide
	ADA2B_HUMAN	adrenoceptor alpha 2B [Source:HGNC Symbol;Acc:282]
414	27661	Isosorbide
	ACM5_HUMAN	cholinergic receptor, muscarinic 5 [Source:HGNC Symbol;Acc:1954]
415	4828	Pindolol
	DRD4_HUMAN	dopamine receptor D4 [Source:HGNC Symbol;Acc:3025]
416	4828	Pindolol
	ADA1B_HUMAN	adrenoceptor alpha 1B [Source:HGNC Symbol;Acc:278]
417	4828	Pindolol
	DRD3_HUMAN	dopamine receptor D3 [Source:HGNC Symbol;Acc:3024]
418	4828	Pindolol
	OPRK_HUMAN	opioid receptor, kappa 1 [Source:HGNC Symbol;Acc:8154]
419	4828	Pindolol
	EDNRB_HUMAN	endothelin receptor type B [Source:HGNC Symbol;Acc:3180]
420	4828	Pindolol
	ADA1A_HUMAN	adrenoceptor alpha 1A [Source:HGNC Symbol;Acc:277]
421	4828	Pindolol
	OPRM_HUMAN	opioid receptor, mu 1 [Source:HGNC Symbol;Acc:8156]
422	4828	Pindolol
	ADA2A_HUMAN	adrenoceptor alpha 2A [Source:HGNC Symbol;Acc:281]
423	4828	Pindolol
	ADRB2_HUMAN	adrenoceptor beta 2, surface [Source:HGNC Symbol;Acc:286]
424	4828	Pindolol
	DRD1_HUMAN	dopamine receptor D1 [Source:HGNC Symbol;Acc:3020]
425	4828	Pindolol
	ADA2B_HUMAN	adrenoceptor alpha 2B [Source:HGNC Symbol;Acc:282]
426	4828	Pindolol
	ACM5_HUMAN	cholinergic receptor, muscarinic 5 [Source:HGNC Symbol;Acc:1954]
427	4828	Pindolol
	ADA2C_HUMAN	adrenoceptor alpha 2C [Source:HGNC Symbol;Acc:283]
428	5452	Thioridazine
	DRD2_HUMAN	dopamine receptor D2 [Source:HGNC Symbol;Acc:3023]
429	5452	Thioridazine
	V1BR_HUMAN	arginine vasopressin receptor 1B [Source:HGNC Symbol;Acc:896]
430	2818	Clozapine
	V1BR_HUMAN	arginine vasopressin receptor 1B [Source:HGNC Symbol;Acc:896]
431	2818	Clozapine
	DRD2_HUMAN	dopamine receptor D2 [Source:HGNC Symbol;Acc:3023]
432	5978	Vincristine
	ADA1D_HUMAN	adrenoceptor alpha 1D [Source:HGNC Symbol;Acc:280]
433	5978	Vincristine
	ADRB1_HUMAN	adrenoceptor beta 1 [Source:HGNC Symbol;Acc:285]
434	5978	Vincristine
	OPRD_HUMAN	opioid receptor, delta 1 [Source:HGNC Symbol;Acc:8153]
435	5775	Phentolamine
	EDNRB_HUMAN	endothelin receptor type B [Source:HGNC Symbol;Acc:3180]
436	5775	Phentolamine
	ADA1B_HUMAN	adrenoceptor alpha 1B [Source:HGNC Symbol;Acc:278]
437	5775	Phentolamine
	ADA2A_HUMAN	adrenoceptor alpha 2A [Source:HGNC Symbol;Acc:281]
438	5775	Phentolamine
	OPRM_HUMAN	opioid receptor, mu 1 [Source:HGNC Symbol;Acc:8156]
439	5775	Phentolamine
	ADA1A_HUMAN	adrenoceptor alpha 1A [Source:HGNC Symbol;Acc:277]
440	5775	Phentolamine
	ADRB2_HUMAN	adrenoceptor beta 2, surface [Source:HGNC Symbol;Acc:286]
441	5775	Phentolamine
	ADA2C_HUMAN	adrenoceptor alpha 2C [Source:HGNC Symbol;Acc:283]
442	5775	Phentolamine
	ADA2B_HUMAN	adrenoceptor alpha 2B [Source:HGNC Symbol;Acc:282]
443	5775	Phentolamine
	OPRK_HUMAN	opioid receptor, kappa 1 [Source:HGNC Symbol;Acc:8154]
444	5775	Phentolamine
	DRD3_HUMAN	dopamine receptor D3 [Source:HGNC Symbol;Acc:3024]
445	5775	Phentolamine
	DRD1_HUMAN	dopamine receptor D1 [Source:HGNC Symbol;Acc:3020]
446	5775	Phentolamine
	ACM5_HUMAN	cholinergic receptor, muscarinic 5 [Source:HGNC Symbol;Acc:1954]
447	5775	Phentolamine
	DRD4_HUMAN	dopamine receptor D4 [Source:HGNC Symbol;Acc:3025]
448	60854	Ziprasidone
	OPRD_HUMAN	opioid receptor, delta 1 [Source:HGNC Symbol;Acc:8153]
449	60854	Ziprasidone
	ADA1D_HUMAN	adrenoceptor alpha 1D [Source:HGNC Symbol;Acc:280]
450	60854	Ziprasidone
	ADRB1_HUMAN	adrenoceptor beta 1 [Source:HGNC Symbol;Acc:285]
451	5775	Phentolamine
	OPRD_HUMAN	opioid receptor, delta 1 [Source:HGNC Symbol;Acc:8153]
452	5775	Phentolamine
	ADA1D_HUMAN	adrenoceptor alpha 1D [Source:HGNC Symbol;Acc:280]
453	5775	Phentolamine
	ADRB1_HUMAN	adrenoceptor beta 1 [Source:HGNC Symbol;Acc:285]
454	5073	Risperidone
	ADA1D_HUMAN	adrenoceptor alpha 1D [Source:HGNC Symbol;Acc:280]
455	5073	Risperidone
	OPRD_HUMAN	opioid receptor, delta 1 [Source:HGNC Symbol;Acc:8153]
456	5073	Risperidone
	ADRB1_HUMAN	adrenoceptor beta 1 [Source:HGNC Symbol;Acc:285]
457	3518	Guanethidine
	PE2R3_HUMAN	prostaglandin E receptor 3 (subtype EP3) [Source:HGNC Symbol;Acc:9595]
458	4748	Perphenazine
	DRD2_HUMAN	dopamine receptor D2 [Source:HGNC Symbol;Acc:3023]
459	4748	Perphenazine
	V1BR_HUMAN	arginine vasopressin receptor 1B [Source:HGNC Symbol;Acc:896]
460	60795	Aripiprazole
	ADA1D_HUMAN	adrenoceptor alpha 1D [Source:HGNC Symbol;Acc:280]
461	60795	Aripiprazole
	ADRB1_HUMAN	adrenoceptor beta 1 [Source:HGNC Symbol;Acc:285]
462	60795	Aripiprazole
	OPRD_HUMAN	opioid receptor, delta 1 [Source:HGNC Symbol;Acc:8153]
463	2477	Buspirone
	ADA1D_HUMAN	adrenoceptor alpha 1D [Source:HGNC Symbol;Acc:280]
464	2477	Buspirone
	OPRD_HUMAN	opioid receptor, delta 1 [Source:HGNC Symbol;Acc:8153]
465	2477	Buspirone
	ADRB1_HUMAN	adrenoceptor beta 1 [Source:HGNC Symbol;Acc:285]
466	110634	Vardenafil
	OPRD_HUMAN	opioid receptor, delta 1 [Source:HGNC Symbol;Acc:8153]
467	110634	Vardenafil
	ADRB1_HUMAN	adrenoceptor beta 1 [Source:HGNC Symbol;Acc:285]
468	110634	Vardenafil
	ADA1D_HUMAN	adrenoceptor alpha 1D [Source:HGNC Symbol;Acc:280]
469	4927	Promethazine
	DRD2_HUMAN	dopamine receptor D2 [Source:HGNC Symbol;Acc:3023]
470	4927	Promethazine
	V1BR_HUMAN	arginine vasopressin receptor 1B [Source:HGNC Symbol;Acc:896]
471	2431	Bretylium
	ADA2A_HUMAN	adrenoceptor alpha 2A [Source:HGNC Symbol;Acc:281]
472	2431	Bretylium
	OPRM_HUMAN	opioid receptor, mu 1 [Source:HGNC Symbol;Acc:8156]
473	2431	Bretylium
	ADA1A_HUMAN	adrenoceptor alpha 1A [Source:HGNC Symbol;Acc:277]
474	2431	Bretylium
	DRD3_HUMAN	dopamine receptor D3 [Source:HGNC Symbol;Acc:3024]
475	2431	Bretylium
	ADRB2_HUMAN	adrenoceptor beta 2, surface [Source:HGNC Symbol;Acc:286]
476	2431	Bretylium
	OPRK_HUMAN	opioid receptor, kappa 1 [Source:HGNC Symbol;Acc:8154]
477	2431	Bretylium
	DRD1_HUMAN	dopamine receptor D1 [Source:HGNC Symbol;Acc:3020]
478	2431	Bretylium
	ADA2B_HUMAN	adrenoceptor alpha 2B [Source:HGNC Symbol;Acc:282]
479	2431	Bretylium
	ADA2C_HUMAN	adrenoceptor alpha 2C [Source:HGNC Symbol;Acc:283]
480	2431	Bretylium
	EDNRB_HUMAN	endothelin receptor type B [Source:HGNC Symbol;Acc:3180]
481	2431	Bretylium
	ADA1B_HUMAN	adrenoceptor alpha 1B [Source:HGNC Symbol;Acc:278]
482	2431	Bretylium
	ACM5_HUMAN	cholinergic receptor, muscarinic 5 [Source:HGNC Symbol;Acc:1954]
483	2431	Bretylium
	DRD4_HUMAN	dopamine receptor D4 [Source:HGNC Symbol;Acc:3025]
484	4171	Metoprolol
	EDNRB_HUMAN	endothelin receptor type B [Source:HGNC Symbol;Acc:3180]
485	4171	Metoprolol
	ADA1B_HUMAN	adrenoceptor alpha 1B [Source:HGNC Symbol;Acc:278]
486	4171	Metoprolol
	ADRB2_HUMAN	adrenoceptor beta 2, surface [Source:HGNC Symbol;Acc:286]
487	4171	Metoprolol
	ADA1A_HUMAN	adrenoceptor alpha 1A [Source:HGNC Symbol;Acc:277]
488	4171	Metoprolol
	OPRK_HUMAN	opioid receptor, kappa 1 [Source:HGNC Symbol;Acc:8154]
489	4171	Metoprolol
	DRD3_HUMAN	dopamine receptor D3 [Source:HGNC Symbol;Acc:3024]
490	4171	Metoprolol
	ADA2C_HUMAN	adrenoceptor alpha 2C [Source:HGNC Symbol;Acc:283]
491	4171	Metoprolol
	OPRM_HUMAN	opioid receptor, mu 1 [Source:HGNC Symbol;Acc:8156]
492	4171	Metoprolol
	DRD1_HUMAN	dopamine receptor D1 [Source:HGNC Symbol;Acc:3020]
493	4171	Metoprolol
	ADA2B_HUMAN	adrenoceptor alpha 2B [Source:HGNC Symbol;Acc:282]
494	4171	Metoprolol
	ACM5_HUMAN	cholinergic receptor, muscarinic 5 [Source:HGNC Symbol;Acc:1954]
495	4171	Metoprolol
	ADA2A_HUMAN	adrenoceptor alpha 2A [Source:HGNC Symbol;Acc:281]
496	4171	Metoprolol
	DRD4_HUMAN	dopamine receptor D4 [Source:HGNC Symbol;Acc:3025]
497	3016	Diazepam
	GBRA6_HUMAN	gamma-aminobutyric acid (GABA) A receptor, alpha 6 [Source:HGNC Symbol;Acc:4080]
498	3016	Diazepam
	GBRA5_HUMAN	gamma-aminobutyric acid (GABA) A receptor, alpha 5 [Source:HGNC Symbol;Acc:4079]
499	3016	Diazepam
	ACH10_HUMAN	cholinergic receptor, nicotinic, alpha 10 (neuronal) [Source:HGNC Symbol;Acc:13800]
500	3016	Diazepam
	ACHA9_HUMAN	cholinergic receptor, nicotinic, alpha 9 (neuronal) [Source:HGNC Symbol;Acc:14079]
501	3016	Diazepam
	GBRA2_HUMAN	gamma-aminobutyric acid (GABA) A receptor, alpha 2 [Source:HGNC Symbol;Acc:4076]
502	3016	Diazepam
	GBRA4_HUMAN	gamma-aminobutyric acid (GABA) A receptor, alpha 4 [Source:HGNC Symbol;Acc:4078]
503	3016	Diazepam
	ACHA4_HUMAN	cholinergic receptor, nicotinic, alpha 4 (neuronal) [Source:HGNC Symbol;Acc:1958]
504	3016	Diazepam
	GBRA1_HUMAN	gamma-aminobutyric acid (GABA) A receptor, alpha 1 [Source:HGNC Symbol;Acc:4075]
505	3016	Diazepam
	ACHA2_HUMAN	cholinergic receptor, nicotinic, alpha 2 (neuronal) [Source:HGNC Symbol;Acc:1956]
506	3016	Diazepam
	GLRA1_HUMAN	glycine receptor, alpha 1 [Source:HGNC Symbol;Acc:4326]
507	3016	Diazepam
	GLRA2_HUMAN	glycine receptor, alpha 2 [Source:HGNC Symbol;Acc:4327]
508	3016	Diazepam
	ACHB2_HUMAN	cholinergic receptor, nicotinic, beta 2 (neuronal) [Source:HGNC Symbol;Acc:1962]
509	3016	Diazepam
	GBRB1_HUMAN	gamma-aminobutyric acid (GABA) A receptor, beta 1 [Source:HGNC Symbol;Acc:4081]
510	3016	Diazepam
	GBRA3_HUMAN	gamma-aminobutyric acid (GABA) A receptor, alpha 3 [Source:HGNC Symbol;Acc:4077]
511	3016	Diazepam
	ACHA7_HUMAN	cholinergic receptor, nicotinic, alpha 7 (neuronal) [Source:HGNC Symbol;Acc:1960]
512	3016	Diazepam
	GBRB3_HUMAN	gamma-aminobutyric acid (GABA) A receptor, beta 3 [Source:HGNC Symbol;Acc:4083]
513	3016	Diazepam
	GBRB2_HUMAN	gamma-aminobutyric acid (GABA) A receptor, beta 2 [Source:HGNC Symbol;Acc:4082]
514	3016	Diazepam
	GLRA3_HUMAN	glycine receptor, alpha 3 [Source:HGNC Symbol;Acc:4328]
515	3016	Diazepam
	GLRB_HUMAN	glycine receptor, beta [Source:HGNC Symbol;Acc:4329]
516	3964	Loxapine
	CLTR1_HUMAN	cysteinyl leukotriene receptor 1 [Source:HGNC Symbol;Acc:17451]
517	4011	Maprotiline
	ADRB2_HUMAN	adrenoceptor beta 2, surface [Source:HGNC Symbol;Acc:286]
518	4011	Maprotiline
	OPRM_HUMAN	opioid receptor, mu 1 [Source:HGNC Symbol;Acc:8156]
519	4011	Maprotiline
	DRD3_HUMAN	dopamine receptor D3 [Source:HGNC Symbol;Acc:3024]
520	4011	Maprotiline
	ACM5_HUMAN	cholinergic receptor, muscarinic 5 [Source:HGNC Symbol;Acc:1954]
521	4011	Maprotiline
	ADA1B_HUMAN	adrenoceptor alpha 1B [Source:HGNC Symbol;Acc:278]
522	4011	Maprotiline
	ADA2A_HUMAN	adrenoceptor alpha 2A [Source:HGNC Symbol;Acc:281]
523	4011	Maprotiline
	OPRK_HUMAN	opioid receptor, kappa 1 [Source:HGNC Symbol;Acc:8154]
524	4011	Maprotiline
	ADA1A_HUMAN	adrenoceptor alpha 1A [Source:HGNC Symbol;Acc:277]
525	4011	Maprotiline
	ADA2B_HUMAN	adrenoceptor alpha 2B [Source:HGNC Symbol;Acc:282]
526	4011	Maprotiline
	DRD4_HUMAN	dopamine receptor D4 [Source:HGNC Symbol;Acc:3025]
527	4011	Maprotiline
	DRD1_HUMAN	dopamine receptor D1 [Source:HGNC Symbol;Acc:3020]
528	4011	Maprotiline
	ADA2C_HUMAN	adrenoceptor alpha 2C [Source:HGNC Symbol;Acc:283]
529	4011	Maprotiline
	EDNRB_HUMAN	endothelin receptor type B [Source:HGNC Symbol;Acc:3180]
530	1978	Acebutolol
	OPRD_HUMAN	opioid receptor, delta 1 [Source:HGNC Symbol;Acc:8153]
531	1978	Acebutolol
	ADRB1_HUMAN	adrenoceptor beta 1 [Source:HGNC Symbol;Acc:285]
532	1978	Acebutolol
	ADA1D_HUMAN	adrenoceptor alpha 1D [Source:HGNC Symbol;Acc:280]
533	59768	Esmolol
	ADA1D_HUMAN	adrenoceptor alpha 1D [Source:HGNC Symbol;Acc:280]
534	59768	Esmolol
	OPRD_HUMAN	opioid receptor, delta 1 [Source:HGNC Symbol;Acc:8153]
535	59768	Esmolol
	ADRB1_HUMAN	adrenoceptor beta 1 [Source:HGNC Symbol;Acc:285]
536	4927	Promethazine
	ADRB3_HUMAN	adrenoceptor beta 3 [Source:HGNC Symbol;Acc:288]
537	4927	Promethazine
	ACM4_HUMAN	cholinergic receptor, muscarinic 4 [Source:HGNC Symbol;Acc:1953]
538	4927	Promethazine
	NK2R_HUMAN	tachykinin receptor 2 [Source:HGNC Symbol;Acc:11527]
539	4927	Promethazine
	AA2AR_HUMAN	adenosine A2a receptor [Source:HGNC Symbol;Acc:263]
540	4927	Promethazine
	HRH4_HUMAN	histamine receptor H4 [Source:HGNC Symbol;Acc:17383]
541	4927	Promethazine
	AA3R_HUMAN	adenosine A3 receptor [Source:HGNC Symbol;Acc:268]
542	4927	Promethazine
	AA1R_HUMAN	adenosine A1 receptor [Source:HGNC Symbol;Acc:262]
543	4927	Promethazine
	AGTR1_HUMAN	angiotensin II receptor, type 1 [Source:HGNC Symbol;Acc:336]
544	4927	Promethazine
	AA2BR_HUMAN	adenosine A2b receptor [Source:HGNC Symbol;Acc:264]
545	4927	Promethazine
	EDNRA_HUMAN	endothelin receptor type A [Source:HGNC Symbol;Acc:3179]
546	4927	Promethazine
	HRH2_HUMAN	histamine receptor H2 [Source:HGNC Symbol;Acc:5183]
547	4927	Promethazine
	HRH1_HUMAN	histamine receptor H1 [Source:HGNC Symbol;Acc:5182]
548	27661	Isosorbide
	ADA1D_HUMAN	adrenoceptor alpha 1D [Source:HGNC Symbol;Acc:280]
549	27661	Isosorbide
	OPRD_HUMAN	opioid receptor, delta 1 [Source:HGNC Symbol;Acc:8153]
550	27661	Isosorbide
	ADRB1_HUMAN	adrenoceptor beta 1 [Source:HGNC Symbol;Acc:285]
551	110635	Tadalafil
	DRD1_HUMAN	dopamine receptor D1 [Source:HGNC Symbol;Acc:3020]
552	110635	Tadalafil
	OPRM_HUMAN	opioid receptor, mu 1 [Source:HGNC Symbol;Acc:8156]
553	110635	Tadalafil
	ADA2C_HUMAN	adrenoceptor alpha 2C [Source:HGNC Symbol;Acc:283]
554	110635	Tadalafil
	EDNRB_HUMAN	endothelin receptor type B [Source:HGNC Symbol;Acc:3180]
555	110635	Tadalafil
	ADA1A_HUMAN	adrenoceptor alpha 1A [Source:HGNC Symbol;Acc:277]
556	110635	Tadalafil
	DRD4_HUMAN	dopamine receptor D4 [Source:HGNC Symbol;Acc:3025]
557	110635	Tadalafil
	ACM5_HUMAN	cholinergic receptor, muscarinic 5 [Source:HGNC Symbol;Acc:1954]
558	110635	Tadalafil
	ADA1B_HUMAN	adrenoceptor alpha 1B [Source:HGNC Symbol;Acc:278]
559	110635	Tadalafil
	OPRK_HUMAN	opioid receptor, kappa 1 [Source:HGNC Symbol;Acc:8154]
560	110635	Tadalafil
	ADA2B_HUMAN	adrenoceptor alpha 2B [Source:HGNC Symbol;Acc:282]
561	110635	Tadalafil
	ADRB2_HUMAN	adrenoceptor beta 2, surface [Source:HGNC Symbol;Acc:286]
562	110635	Tadalafil
	ADA2A_HUMAN	adrenoceptor alpha 2A [Source:HGNC Symbol;Acc:281]
563	110635	Tadalafil
	DRD3_HUMAN	dopamine receptor D3 [Source:HGNC Symbol;Acc:3024]
564	4927	Promethazine
	V1AR_HUMAN	arginine vasopressin receptor 1A [Source:HGNC Symbol;Acc:895]
565	5152	Salmeterol
	ADA2A_HUMAN	adrenoceptor alpha 2A [Source:HGNC Symbol;Acc:281]
566	5152	Salmeterol
	EDNRB_HUMAN	endothelin receptor type B [Source:HGNC Symbol;Acc:3180]
567	5152	Salmeterol
	ADA2C_HUMAN	adrenoceptor alpha 2C [Source:HGNC Symbol;Acc:283]
568	5152	Salmeterol
	DRD3_HUMAN	dopamine receptor D3 [Source:HGNC Symbol;Acc:3024]
569	5152	Salmeterol
	OPRM_HUMAN	opioid receptor, mu 1 [Source:HGNC Symbol;Acc:8156]
570	5152	Salmeterol
	OPRK_HUMAN	opioid receptor, kappa 1 [Source:HGNC Symbol;Acc:8154]
571	5152	Salmeterol
	ADA1A_HUMAN	adrenoceptor alpha 1A [Source:HGNC Symbol;Acc:277]
572	5152	Salmeterol
	ADRB2_HUMAN	adrenoceptor beta 2, surface [Source:HGNC Symbol;Acc:286]
573	5152	Salmeterol
	DRD4_HUMAN	dopamine receptor D4 [Source:HGNC Symbol;Acc:3025]
574	5152	Salmeterol
	DRD1_HUMAN	dopamine receptor D1 [Source:HGNC Symbol;Acc:3020]
575	5152	Salmeterol
	ACM5_HUMAN	cholinergic receptor, muscarinic 5 [Source:HGNC Symbol;Acc:1954]
576	5152	Salmeterol
	ADA1B_HUMAN	adrenoceptor alpha 1B [Source:HGNC Symbol;Acc:278]
577	5152	Salmeterol
	ADA2B_HUMAN	adrenoceptor alpha 2B [Source:HGNC Symbol;Acc:282]
578	2726	Chlorpromazine
	ADA1B_HUMAN	adrenoceptor alpha 1B [Source:HGNC Symbol;Acc:278]
579	2726	Chlorpromazine
	OPRM_HUMAN	opioid receptor, mu 1 [Source:HGNC Symbol;Acc:8156]
580	2726	Chlorpromazine
	ADA2C_HUMAN	adrenoceptor alpha 2C [Source:HGNC Symbol;Acc:283]
581	2726	Chlorpromazine
	ADRB2_HUMAN	adrenoceptor beta 2, surface [Source:HGNC Symbol;Acc:286]
582	2726	Chlorpromazine
	DRD4_HUMAN	dopamine receptor D4 [Source:HGNC Symbol;Acc:3025]
583	2726	Chlorpromazine
	ADA1A_HUMAN	adrenoceptor alpha 1A [Source:HGNC Symbol;Acc:277]
584	2726	Chlorpromazine
	DRD1_HUMAN	dopamine receptor D1 [Source:HGNC Symbol;Acc:3020]
585	2726	Chlorpromazine
	DRD3_HUMAN	dopamine receptor D3 [Source:HGNC Symbol;Acc:3024]
586	2726	Chlorpromazine
	ACM5_HUMAN	cholinergic receptor, muscarinic 5 [Source:HGNC Symbol;Acc:1954]
587	2726	Chlorpromazine
	EDNRB_HUMAN	endothelin receptor type B [Source:HGNC Symbol;Acc:3180]
588	2726	Chlorpromazine
	ADA2A_HUMAN	adrenoceptor alpha 2A [Source:HGNC Symbol;Acc:281]
589	2726	Chlorpromazine
	ADA2B_HUMAN	adrenoceptor alpha 2B [Source:HGNC Symbol;Acc:282]
590	2726	Chlorpromazine
	OPRK_HUMAN	opioid receptor, kappa 1 [Source:HGNC Symbol;Acc:8154]
591	110635	Tadalafil
	ADRB1_HUMAN	adrenoceptor beta 1 [Source:HGNC Symbol;Acc:285]
592	110635	Tadalafil
	OPRD_HUMAN	opioid receptor, delta 1 [Source:HGNC Symbol;Acc:8153]
593	110635	Tadalafil
	ADA1D_HUMAN	adrenoceptor alpha 1D [Source:HGNC Symbol;Acc:280]
594	4485	Nifedipine
	CLTR1_HUMAN	cysteinyl leukotriene receptor 1 [Source:HGNC Symbol;Acc:17451]
595	3157	Doxazosin
	OPRD_HUMAN	opioid receptor, delta 1 [Source:HGNC Symbol;Acc:8153]
596	3157	Doxazosin
	ADA1D_HUMAN	adrenoceptor alpha 1D [Source:HGNC Symbol;Acc:280]
597	3157	Doxazosin
	ADRB1_HUMAN	adrenoceptor beta 1 [Source:HGNC Symbol;Acc:285]
598	3157	Doxazosin
	ACM5_HUMAN	cholinergic receptor, muscarinic 5 [Source:HGNC Symbol;Acc:1954]
599	3157	Doxazosin
	ADRB2_HUMAN	adrenoceptor beta 2, surface [Source:HGNC Symbol;Acc:286]
600	3157	Doxazosin
	OPRM_HUMAN	opioid receptor, mu 1 [Source:HGNC Symbol;Acc:8156]
601	3157	Doxazosin
	EDNRB_HUMAN	endothelin receptor type B [Source:HGNC Symbol;Acc:3180]
602	3157	Doxazosin
	ADA2C_HUMAN	adrenoceptor alpha 2C [Source:HGNC Symbol;Acc:283]
603	3157	Doxazosin
	DRD4_HUMAN	dopamine receptor D4 [Source:HGNC Symbol;Acc:3025]
604	3157	Doxazosin
	ADA2B_HUMAN	adrenoceptor alpha 2B [Source:HGNC Symbol;Acc:282]
605	3157	Doxazosin
	ADA1B_HUMAN	adrenoceptor alpha 1B [Source:HGNC Symbol;Acc:278]
606	3157	Doxazosin
	ADA2A_HUMAN	adrenoceptor alpha 2A [Source:HGNC Symbol;Acc:281]
607	3157	Doxazosin
	OPRK_HUMAN	opioid receptor, kappa 1 [Source:HGNC Symbol;Acc:8154]
608	3157	Doxazosin
	DRD1_HUMAN	dopamine receptor D1 [Source:HGNC Symbol;Acc:3020]
609	3157	Doxazosin
	DRD3_HUMAN	dopamine receptor D3 [Source:HGNC Symbol;Acc:3024]
610	3157	Doxazosin
	ADA1A_HUMAN	adrenoceptor alpha 1A [Source:HGNC Symbol;Acc:277]
611	3869	Labetalol
	ACM5_HUMAN	cholinergic receptor, muscarinic 5 [Source:HGNC Symbol;Acc:1954]
612	3869	Labetalol
	EDNRB_HUMAN	endothelin receptor type B [Source:HGNC Symbol;Acc:3180]
613	3869	Labetalol
	OPRK_HUMAN	opioid receptor, kappa 1 [Source:HGNC Symbol;Acc:8154]
614	3869	Labetalol
	DRD3_HUMAN	dopamine receptor D3 [Source:HGNC Symbol;Acc:3024]
615	3869	Labetalol
	ADA1B_HUMAN	adrenoceptor alpha 1B [Source:HGNC Symbol;Acc:278]
616	3869	Labetalol
	ADRB2_HUMAN	adrenoceptor beta 2, surface [Source:HGNC Symbol;Acc:286]
617	3869	Labetalol
	DRD4_HUMAN	dopamine receptor D4 [Source:HGNC Symbol;Acc:3025]
618	3869	Labetalol
	DRD1_HUMAN	dopamine receptor D1 [Source:HGNC Symbol;Acc:3020]
619	3869	Labetalol
	ADA2B_HUMAN	adrenoceptor alpha 2B [Source:HGNC Symbol;Acc:282]
620	3869	Labetalol
	ADA2A_HUMAN	adrenoceptor alpha 2A [Source:HGNC Symbol;Acc:281]
621	3869	Labetalol
	ADA2C_HUMAN	adrenoceptor alpha 2C [Source:HGNC Symbol;Acc:283]
622	3869	Labetalol
	OPRM_HUMAN	opioid receptor, mu 1 [Source:HGNC Symbol;Acc:8156]
623	3869	Labetalol
	ADA1A_HUMAN	adrenoceptor alpha 1A [Source:HGNC Symbol;Acc:277]
624	5152	Salmeterol
	OPRD_HUMAN	opioid receptor, delta 1 [Source:HGNC Symbol;Acc:8153]
625	5152	Salmeterol
	ADRB1_HUMAN	adrenoceptor beta 1 [Source:HGNC Symbol;Acc:285]
626	5152	Salmeterol
	ADA1D_HUMAN	adrenoceptor alpha 1D [Source:HGNC Symbol;Acc:280]
627	4845	Pirbuterol
	OPRM_HUMAN	opioid receptor, mu 1 [Source:HGNC Symbol;Acc:8156]
628	4845	Pirbuterol
	ADRB2_HUMAN	adrenoceptor beta 2, surface [Source:HGNC Symbol;Acc:286]
629	4845	Pirbuterol
	EDNRB_HUMAN	endothelin receptor type B [Source:HGNC Symbol;Acc:3180]
630	4845	Pirbuterol
	ADA1B_HUMAN	adrenoceptor alpha 1B [Source:HGNC Symbol;Acc:278]
631	4845	Pirbuterol
	ADRB1_HUMAN	adrenoceptor beta 1 [Source:HGNC Symbol;Acc:285]
632	4845	Pirbuterol
	ADA2A_HUMAN	adrenoceptor alpha 2A [Source:HGNC Symbol;Acc:281]
633	4845	Pirbuterol
	DRD3_HUMAN	dopamine receptor D3 [Source:HGNC Symbol;Acc:3024]
634	4845	Pirbuterol
	ADA1D_HUMAN	adrenoceptor alpha 1D [Source:HGNC Symbol;Acc:280]
635	4845	Pirbuterol
	OPRK_HUMAN	opioid receptor, kappa 1 [Source:HGNC Symbol;Acc:8154]
636	4845	Pirbuterol
	ADA2B_HUMAN	adrenoceptor alpha 2B [Source:HGNC Symbol;Acc:282]
637	4845	Pirbuterol
	DRD4_HUMAN	dopamine receptor D4 [Source:HGNC Symbol;Acc:3025]
638	4845	Pirbuterol
	ADA1A_HUMAN	adrenoceptor alpha 1A [Source:HGNC Symbol;Acc:277]
639	4845	Pirbuterol
	ADA2C_HUMAN	adrenoceptor alpha 2C [Source:HGNC Symbol;Acc:283]
640	4845	Pirbuterol
	ACM5_HUMAN	cholinergic receptor, muscarinic 5 [Source:HGNC Symbol;Acc:1954]
641	4845	Pirbuterol
	OPRD_HUMAN	opioid receptor, delta 1 [Source:HGNC Symbol;Acc:8153]
642	4845	Pirbuterol
	DRD1_HUMAN	dopamine receptor D1 [Source:HGNC Symbol;Acc:3020]
643	5002	Quetiapine
	DRD2_HUMAN	dopamine receptor D2 [Source:HGNC Symbol;Acc:3023]
644	5002	Quetiapine
	V1BR_HUMAN	arginine vasopressin receptor 1B [Source:HGNC Symbol;Acc:896]
645	4748	Perphenazine
	OPRM_HUMAN	opioid receptor, mu 1 [Source:HGNC Symbol;Acc:8156]
646	4748	Perphenazine
	EDNRB_HUMAN	endothelin receptor type B [Source:HGNC Symbol;Acc:3180]
647	4748	Perphenazine
	ADRB2_HUMAN	adrenoceptor beta 2, surface [Source:HGNC Symbol;Acc:286]
648	4748	Perphenazine
	DRD1_HUMAN	dopamine receptor D1 [Source:HGNC Symbol;Acc:3020]
649	4748	Perphenazine
	ADA2B_HUMAN	adrenoceptor alpha 2B [Source:HGNC Symbol;Acc:282]
650	4748	Perphenazine
	ADA1B_HUMAN	adrenoceptor alpha 1B [Source:HGNC Symbol;Acc:278]
651	4748	Perphenazine
	ADA2A_HUMAN	adrenoceptor alpha 2A [Source:HGNC Symbol;Acc:281]
652	4748	Perphenazine
	DRD3_HUMAN	dopamine receptor D3 [Source:HGNC Symbol;Acc:3024]
653	4748	Perphenazine
	ADA2C_HUMAN	adrenoceptor alpha 2C [Source:HGNC Symbol;Acc:283]
654	4748	Perphenazine
	ACM5_HUMAN	cholinergic receptor, muscarinic 5 [Source:HGNC Symbol;Acc:1954]
655	4748	Perphenazine
	ADA1A_HUMAN	adrenoceptor alpha 1A [Source:HGNC Symbol;Acc:277]
656	4748	Perphenazine
	OPRK_HUMAN	opioid receptor, kappa 1 [Source:HGNC Symbol;Acc:8154]
657	4748	Perphenazine
	DRD4_HUMAN	dopamine receptor D4 [Source:HGNC Symbol;Acc:3025]
658	115237	Paliperidone
	CLTR1_HUMAN	cysteinyl leukotriene receptor 1 [Source:HGNC Symbol;Acc:17451]
659	4634	Oxybutynin
	ACM5_HUMAN	cholinergic receptor, muscarinic 5 [Source:HGNC Symbol;Acc:1954]
660	4634	Oxybutynin
	DRD3_HUMAN	dopamine receptor D3 [Source:HGNC Symbol;Acc:3024]
661	4634	Oxybutynin
	DRD4_HUMAN	dopamine receptor D4 [Source:HGNC Symbol;Acc:3025]
662	4634	Oxybutynin
	OPRM_HUMAN	opioid receptor, mu 1 [Source:HGNC Symbol;Acc:8156]
663	4634	Oxybutynin
	OPRK_HUMAN	opioid receptor, kappa 1 [Source:HGNC Symbol;Acc:8154]
664	4634	Oxybutynin
	ADA2C_HUMAN	adrenoceptor alpha 2C [Source:HGNC Symbol;Acc:283]
665	4634	Oxybutynin
	ADA2A_HUMAN	adrenoceptor alpha 2A [Source:HGNC Symbol;Acc:281]
666	4634	Oxybutynin
	DRD1_HUMAN	dopamine receptor D1 [Source:HGNC Symbol;Acc:3020]
667	4634	Oxybutynin
	EDNRB_HUMAN	endothelin receptor type B [Source:HGNC Symbol;Acc:3180]
668	4634	Oxybutynin
	ADA2B_HUMAN	adrenoceptor alpha 2B [Source:HGNC Symbol;Acc:282]
669	4634	Oxybutynin
	ADA1B_HUMAN	adrenoceptor alpha 1B [Source:HGNC Symbol;Acc:278]
670	4634	Oxybutynin
	ADA1A_HUMAN	adrenoceptor alpha 1A [Source:HGNC Symbol;Acc:277]
671	4634	Oxybutynin
	ADRB2_HUMAN	adrenoceptor beta 2, surface [Source:HGNC Symbol;Acc:286]
672	4828	Pindolol
	CLTR1_HUMAN	cysteinyl leukotriene receptor 1 [Source:HGNC Symbol;Acc:17451]
673	4485	Nifedipine
	ACM1_HUMAN	cholinergic receptor, muscarinic 1 [Source:HGNC Symbol;Acc:1950]
674	4485	Nifedipine
	ACM3_HUMAN	cholinergic receptor, muscarinic 3 [Source:HGNC Symbol;Acc:1952]
675	5212	Sildenafil
	ADRB1_HUMAN	adrenoceptor beta 1 [Source:HGNC Symbol;Acc:285]
676	5212	Sildenafil
	OPRD_HUMAN	opioid receptor, delta 1 [Source:HGNC Symbol;Acc:8153]
677	5212	Sildenafil
	ADA1D_HUMAN	adrenoceptor alpha 1D [Source:HGNC Symbol;Acc:280]
678	2083	Salbutamol
	ACM5_HUMAN	cholinergic receptor, muscarinic 5 [Source:HGNC Symbol;Acc:1954]
679	2083	Salbutamol
	ADA2B_HUMAN	adrenoceptor alpha 2B [Source:HGNC Symbol;Acc:282]
680	2083	Salbutamol
	ADRB2_HUMAN	adrenoceptor beta 2, surface [Source:HGNC Symbol;Acc:286]
681	2083	Salbutamol
	OPRK_HUMAN	opioid receptor, kappa 1 [Source:HGNC Symbol;Acc:8154]
682	2083	Salbutamol
	ADA1A_HUMAN	adrenoceptor alpha 1A [Source:HGNC Symbol;Acc:277]
683	2083	Salbutamol
	ADA2C_HUMAN	adrenoceptor alpha 2C [Source:HGNC Symbol;Acc:283]
684	2083	Salbutamol
	EDNRB_HUMAN	endothelin receptor type B [Source:HGNC Symbol;Acc:3180]
685	2083	Salbutamol
	ADA1B_HUMAN	adrenoceptor alpha 1B [Source:HGNC Symbol;Acc:278]
686	2083	Salbutamol
	ADA2A_HUMAN	adrenoceptor alpha 2A [Source:HGNC Symbol;Acc:281]
687	2083	Salbutamol
	DRD1_HUMAN	dopamine receptor D1 [Source:HGNC Symbol;Acc:3020]
688	2083	Salbutamol
	DRD3_HUMAN	dopamine receptor D3 [Source:HGNC Symbol;Acc:3024]
689	2083	Salbutamol
	OPRM_HUMAN	opioid receptor, mu 1 [Source:HGNC Symbol;Acc:8156]
690	2083	Salbutamol
	DRD4_HUMAN	dopamine receptor D4 [Source:HGNC Symbol;Acc:3025]
691	5401	Terazosin
	ACM3_HUMAN	cholinergic receptor, muscarinic 3 [Source:HGNC Symbol;Acc:1952]
692	5401	Terazosin
	ACM1_HUMAN	cholinergic receptor, muscarinic 1 [Source:HGNC Symbol;Acc:1950]
693	5566	Trifluoperazine
	DRD2_HUMAN	dopamine receptor D2 [Source:HGNC Symbol;Acc:3023]
694	5566	Trifluoperazine
	V1BR_HUMAN	arginine vasopressin receptor 1B [Source:HGNC Symbol;Acc:896]
695	4917	Prochlorperazine
	DRD2_HUMAN	dopamine receptor D2 [Source:HGNC Symbol;Acc:3023]
696	4917	Prochlorperazine
	V1BR_HUMAN	arginine vasopressin receptor 1B [Source:HGNC Symbol;Acc:896]
697	59768	Esmolol
	ADA2C_HUMAN	adrenoceptor alpha 2C [Source:HGNC Symbol;Acc:283]
698	59768	Esmolol
	ADA2A_HUMAN	adrenoceptor alpha 2A [Source:HGNC Symbol;Acc:281]
699	59768	Esmolol
	ADA2B_HUMAN	adrenoceptor alpha 2B [Source:HGNC Symbol;Acc:282]
700	59768	Esmolol
	DRD3_HUMAN	dopamine receptor D3 [Source:HGNC Symbol;Acc:3024]
701	59768	Esmolol
	DRD1_HUMAN	dopamine receptor D1 [Source:HGNC Symbol;Acc:3020]
702	59768	Esmolol
	ADRB2_HUMAN	adrenoceptor beta 2, surface [Source:HGNC Symbol;Acc:286]
703	59768	Esmolol
	ADA1A_HUMAN	adrenoceptor alpha 1A [Source:HGNC Symbol;Acc:277]
704	59768	Esmolol
	DRD4_HUMAN	dopamine receptor D4 [Source:HGNC Symbol;Acc:3025]
705	59768	Esmolol
	ACM5_HUMAN	cholinergic receptor, muscarinic 5 [Source:HGNC Symbol;Acc:1954]
706	59768	Esmolol
	ADA1B_HUMAN	adrenoceptor alpha 1B [Source:HGNC Symbol;Acc:278]
707	59768	Esmolol
	OPRM_HUMAN	opioid receptor, mu 1 [Source:HGNC Symbol;Acc:8156]
708	59768	Esmolol
	EDNRB_HUMAN	endothelin receptor type B [Source:HGNC Symbol;Acc:3180]
709	59768	Esmolol
	OPRK_HUMAN	opioid receptor, kappa 1 [Source:HGNC Symbol;Acc:8154]
710	2405	Bisoprolol
	ADA1D_HUMAN	adrenoceptor alpha 1D [Source:HGNC Symbol;Acc:280]
711	2405	Bisoprolol
	ADRB1_HUMAN	adrenoceptor beta 1 [Source:HGNC Symbol;Acc:285]
712	2405	Bisoprolol
	OPRD_HUMAN	opioid receptor, delta 1 [Source:HGNC Symbol;Acc:8153]
713	115237	Paliperidone
	V1BR_HUMAN	arginine vasopressin receptor 1B [Source:HGNC Symbol;Acc:896]
714	115237	Paliperidone
	DRD2_HUMAN	dopamine receptor D2 [Source:HGNC Symbol;Acc:3023]
715	3958	Lorazepam
	GBRB3_HUMAN	gamma-aminobutyric acid (GABA) A receptor, beta 3 [Source:HGNC Symbol;Acc:4083]
716	3958	Lorazepam
	GBRA3_HUMAN	gamma-aminobutyric acid (GABA) A receptor, alpha 3 [Source:HGNC Symbol;Acc:4077]
717	3958	Lorazepam
	GBRA2_HUMAN	gamma-aminobutyric acid (GABA) A receptor, alpha 2 [Source:HGNC Symbol;Acc:4076]
718	3958	Lorazepam
	ACHA7_HUMAN	cholinergic receptor, nicotinic, alpha 7 (neuronal) [Source:HGNC Symbol;Acc:1960]
719	3958	Lorazepam
	GBRA1_HUMAN	gamma-aminobutyric acid (GABA) A receptor, alpha 1 [Source:HGNC Symbol;Acc:4075]
720	3958	Lorazepam
	GLRA3_HUMAN	glycine receptor, alpha 3 [Source:HGNC Symbol;Acc:4328]
721	3958	Lorazepam
	GBRB1_HUMAN	gamma-aminobutyric acid (GABA) A receptor, beta 1 [Source:HGNC Symbol;Acc:4081]
722	3958	Lorazepam
	GBRA6_HUMAN	gamma-aminobutyric acid (GABA) A receptor, alpha 6 [Source:HGNC Symbol;Acc:4080]
723	3958	Lorazepam
	GBRA4_HUMAN	gamma-aminobutyric acid (GABA) A receptor, alpha 4 [Source:HGNC Symbol;Acc:4078]
724	3958	Lorazepam
	GBRB2_HUMAN	gamma-aminobutyric acid (GABA) A receptor, beta 2 [Source:HGNC Symbol;Acc:4082]
725	3958	Lorazepam
	ACH10_HUMAN	cholinergic receptor, nicotinic, alpha 10 (neuronal) [Source:HGNC Symbol;Acc:13800]
726	3958	Lorazepam
	GLRB_HUMAN	glycine receptor, beta [Source:HGNC Symbol;Acc:4329]
727	3958	Lorazepam
	GLRA2_HUMAN	glycine receptor, alpha 2 [Source:HGNC Symbol;Acc:4327]
728	3958	Lorazepam
	GLRA1_HUMAN	glycine receptor, alpha 1 [Source:HGNC Symbol;Acc:4326]
729	3958	Lorazepam
	GBRA5_HUMAN	gamma-aminobutyric acid (GABA) A receptor, alpha 5 [Source:HGNC Symbol;Acc:4079]
730	3958	Lorazepam
	ACHA9_HUMAN	cholinergic receptor, nicotinic, alpha 9 (neuronal) [Source:HGNC Symbol;Acc:14079]
731	3958	Lorazepam
	ACHA2_HUMAN	cholinergic receptor, nicotinic, alpha 2 (neuronal) [Source:HGNC Symbol;Acc:1956]
732	3958	Lorazepam
	ACHA4_HUMAN	cholinergic receptor, nicotinic, alpha 4 (neuronal) [Source:HGNC Symbol;Acc:1958]
733	3958	Lorazepam
	ACHB2_HUMAN	cholinergic receptor, nicotinic, beta 2 (neuronal) [Source:HGNC Symbol;Acc:1962]
734	2170	Amoxapine
	ACM1_HUMAN	cholinergic receptor, muscarinic 1 [Source:HGNC Symbol;Acc:1950]
735	2170	Amoxapine
	ACM3_HUMAN	cholinergic receptor, muscarinic 3 [Source:HGNC Symbol;Acc:1952]
736	2726	Chlorpromazine
	DRD2_HUMAN	dopamine receptor D2 [Source:HGNC Symbol;Acc:3023]
737	2726	Chlorpromazine
	V1BR_HUMAN	arginine vasopressin receptor 1B [Source:HGNC Symbol;Acc:896]
738	2083	Salbutamol
	ADRB1_HUMAN	adrenoceptor beta 1 [Source:HGNC Symbol;Acc:285]
739	2083	Salbutamol
	OPRD_HUMAN	opioid receptor, delta 1 [Source:HGNC Symbol;Acc:8153]
740	2083	Salbutamol
	ADA1D_HUMAN	adrenoceptor alpha 1D [Source:HGNC Symbol;Acc:280]
741	3911	Leuprolide
	CLTR1_HUMAN	cysteinyl leukotriene receptor 1 [Source:HGNC Symbol;Acc:17451]
742	3559	Haloperidol
	ADRB1_HUMAN	adrenoceptor beta 1 [Source:HGNC Symbol;Acc:285]
743	3559	Haloperidol
	OPRD_HUMAN	opioid receptor, delta 1 [Source:HGNC Symbol;Acc:8153]
744	3559	Haloperidol
	ADA1D_HUMAN	adrenoceptor alpha 1D [Source:HGNC Symbol;Acc:280]
745	4585	Olanzapine
	ADRB2_HUMAN	adrenoceptor beta 2, surface [Source:HGNC Symbol;Acc:286]
746	4585	Olanzapine
	EDNRB_HUMAN	endothelin receptor type B [Source:HGNC Symbol;Acc:3180]
747	4585	Olanzapine
	DRD3_HUMAN	dopamine receptor D3 [Source:HGNC Symbol;Acc:3024]
748	4585	Olanzapine
	ADA1A_HUMAN	adrenoceptor alpha 1A [Source:HGNC Symbol;Acc:277]
749	4585	Olanzapine
	ACM5_HUMAN	cholinergic receptor, muscarinic 5 [Source:HGNC Symbol;Acc:1954]
750	4585	Olanzapine
	OPRK_HUMAN	opioid receptor, kappa 1 [Source:HGNC Symbol;Acc:8154]
751	4585	Olanzapine
	ADA2C_HUMAN	adrenoceptor alpha 2C [Source:HGNC Symbol;Acc:283]
752	4585	Olanzapine
	OPRM_HUMAN	opioid receptor, mu 1 [Source:HGNC Symbol;Acc:8156]
753	4585	Olanzapine
	ADA2A_HUMAN	adrenoceptor alpha 2A [Source:HGNC Symbol;Acc:281]
754	4585	Olanzapine
	ADA2B_HUMAN	adrenoceptor alpha 2B [Source:HGNC Symbol;Acc:282]
755	4585	Olanzapine
	DRD4_HUMAN	dopamine receptor D4 [Source:HGNC Symbol;Acc:3025]
756	4585	Olanzapine
	ADA1B_HUMAN	adrenoceptor alpha 1B [Source:HGNC Symbol;Acc:278]
757	4585	Olanzapine
	DRD1_HUMAN	dopamine receptor D1 [Source:HGNC Symbol;Acc:3020]
758	2771	Citalopram
	ADA2B_HUMAN	adrenoceptor alpha 2B [Source:HGNC Symbol;Acc:282]
759	2771	Citalopram
	ADA1B_HUMAN	adrenoceptor alpha 1B [Source:HGNC Symbol;Acc:278]
760	2771	Citalopram
	DRD4_HUMAN	dopamine receptor D4 [Source:HGNC Symbol;Acc:3025]
761	2771	Citalopram
	ADA2A_HUMAN	adrenoceptor alpha 2A [Source:HGNC Symbol;Acc:281]
762	2771	Citalopram
	ADA1A_HUMAN	adrenoceptor alpha 1A [Source:HGNC Symbol;Acc:277]
763	2771	Citalopram
	ADA2C_HUMAN	adrenoceptor alpha 2C [Source:HGNC Symbol;Acc:283]
764	2771	Citalopram
	EDNRB_HUMAN	endothelin receptor type B [Source:HGNC Symbol;Acc:3180]
765	2771	Citalopram
	ACM5_HUMAN	cholinergic receptor, muscarinic 5 [Source:HGNC Symbol;Acc:1954]
766	2771	Citalopram
	OPRM_HUMAN	opioid receptor, mu 1 [Source:HGNC Symbol;Acc:8156]
767	2771	Citalopram
	ADRB2_HUMAN	adrenoceptor beta 2, surface [Source:HGNC Symbol;Acc:286]
768	2771	Citalopram
	DRD3_HUMAN	dopamine receptor D3 [Source:HGNC Symbol;Acc:3024]
769	2771	Citalopram
	DRD1_HUMAN	dopamine receptor D1 [Source:HGNC Symbol;Acc:3020]
770	2771	Citalopram
	OPRK_HUMAN	opioid receptor, kappa 1 [Source:HGNC Symbol;Acc:8154]
771	5775	Phentolamine
	ACM1_HUMAN	cholinergic receptor, muscarinic 1 [Source:HGNC Symbol;Acc:1950]
772	5775	Phentolamine
	ACM3_HUMAN	cholinergic receptor, muscarinic 3 [Source:HGNC Symbol;Acc:1952]
773	3042	Dicyclomine
	ACM5_HUMAN	cholinergic receptor, muscarinic 5 [Source:HGNC Symbol;Acc:1954]
774	3042	Dicyclomine
	ADA1A_HUMAN	adrenoceptor alpha 1A [Source:HGNC Symbol;Acc:277]
775	3042	Dicyclomine
	DRD1_HUMAN	dopamine receptor D1 [Source:HGNC Symbol;Acc:3020]
776	3042	Dicyclomine
	OPRK_HUMAN	opioid receptor, kappa 1 [Source:HGNC Symbol;Acc:8154]
777	3042	Dicyclomine
	ADRB2_HUMAN	adrenoceptor beta 2, surface [Source:HGNC Symbol;Acc:286]
778	3042	Dicyclomine
	OPRM_HUMAN	opioid receptor, mu 1 [Source:HGNC Symbol;Acc:8156]
779	3042	Dicyclomine
	DRD4_HUMAN	dopamine receptor D4 [Source:HGNC Symbol;Acc:3025]
780	3042	Dicyclomine
	DRD3_HUMAN	dopamine receptor D3 [Source:HGNC Symbol;Acc:3024]
781	3042	Dicyclomine
	ADA2A_HUMAN	adrenoceptor alpha 2A [Source:HGNC Symbol;Acc:281]
782	3042	Dicyclomine
	ADA2C_HUMAN	adrenoceptor alpha 2C [Source:HGNC Symbol;Acc:283]
783	3042	Dicyclomine
	ADA2B_HUMAN	adrenoceptor alpha 2B [Source:HGNC Symbol;Acc:282]
784	3042	Dicyclomine
	ADA1B_HUMAN	adrenoceptor alpha 1B [Source:HGNC Symbol;Acc:278]
785	3042	Dicyclomine
	EDNRB_HUMAN	endothelin receptor type B [Source:HGNC Symbol;Acc:3180]
786	4168	Metoclopramide
	V1BR_HUMAN	arginine vasopressin receptor 1B [Source:HGNC Symbol;Acc:896]
787	4168	Metoclopramide
	DRD2_HUMAN	dopamine receptor D2 [Source:HGNC Symbol;Acc:3023]
788	3372	Fluphenazine
	ADA2B_HUMAN	adrenoceptor alpha 2B [Source:HGNC Symbol;Acc:282]
789	3372	Fluphenazine
	DRD1_HUMAN	dopamine receptor D1 [Source:HGNC Symbol;Acc:3020]
790	3372	Fluphenazine
	ADA1A_HUMAN	adrenoceptor alpha 1A [Source:HGNC Symbol;Acc:277]
791	3372	Fluphenazine
	ADA2C_HUMAN	adrenoceptor alpha 2C [Source:HGNC Symbol;Acc:283]
792	3372	Fluphenazine
	ADA1B_HUMAN	adrenoceptor alpha 1B [Source:HGNC Symbol;Acc:278]
793	3372	Fluphenazine
	EDNRB_HUMAN	endothelin receptor type B [Source:HGNC Symbol;Acc:3180]
794	3372	Fluphenazine
	ADA2A_HUMAN	adrenoceptor alpha 2A [Source:HGNC Symbol;Acc:281]
795	3372	Fluphenazine
	ADRB2_HUMAN	adrenoceptor beta 2, surface [Source:HGNC Symbol;Acc:286]
796	3372	Fluphenazine
	OPRK_HUMAN	opioid receptor, kappa 1 [Source:HGNC Symbol;Acc:8154]
797	3372	Fluphenazine
	DRD3_HUMAN	dopamine receptor D3 [Source:HGNC Symbol;Acc:3024]
798	3372	Fluphenazine
	ACM5_HUMAN	cholinergic receptor, muscarinic 5 [Source:HGNC Symbol;Acc:1954]
799	3372	Fluphenazine
	OPRM_HUMAN	opioid receptor, mu 1 [Source:HGNC Symbol;Acc:8156]
800	3372	Fluphenazine
	DRD4_HUMAN	dopamine receptor D4 [Source:HGNC Symbol;Acc:3025]
801	23897	Molindone
	ADA1D_HUMAN	adrenoceptor alpha 1D [Source:HGNC Symbol;Acc:280]
802	23897	Molindone
	OPRD_HUMAN	opioid receptor, delta 1 [Source:HGNC Symbol;Acc:8153]
803	23897	Molindone
	ADRB1_HUMAN	adrenoceptor beta 1 [Source:HGNC Symbol;Acc:285]
804	4748	Perphenazine
	V1AR_HUMAN	arginine vasopressin receptor 1A [Source:HGNC Symbol;Acc:895]
805	5212	Sildenafil
	OPRK_HUMAN	opioid receptor, kappa 1 [Source:HGNC Symbol;Acc:8154]
806	5212	Sildenafil
	EDNRB_HUMAN	endothelin receptor type B [Source:HGNC Symbol;Acc:3180]
807	5212	Sildenafil
	ADA1B_HUMAN	adrenoceptor alpha 1B [Source:HGNC Symbol;Acc:278]
808	5212	Sildenafil
	DRD3_HUMAN	dopamine receptor D3 [Source:HGNC Symbol;Acc:3024]
809	5212	Sildenafil
	ADA2C_HUMAN	adrenoceptor alpha 2C [Source:HGNC Symbol;Acc:283]
810	5212	Sildenafil
	DRD4_HUMAN	dopamine receptor D4 [Source:HGNC Symbol;Acc:3025]
811	5212	Sildenafil
	ADRB2_HUMAN	adrenoceptor beta 2, surface [Source:HGNC Symbol;Acc:286]
812	5212	Sildenafil
	ADA2A_HUMAN	adrenoceptor alpha 2A [Source:HGNC Symbol;Acc:281]
813	5212	Sildenafil
	OPRM_HUMAN	opioid receptor, mu 1 [Source:HGNC Symbol;Acc:8156]
814	5212	Sildenafil
	ADA2B_HUMAN	adrenoceptor alpha 2B [Source:HGNC Symbol;Acc:282]
815	5212	Sildenafil
	ACM5_HUMAN	cholinergic receptor, muscarinic 5 [Source:HGNC Symbol;Acc:1954]
816	5212	Sildenafil
	DRD1_HUMAN	dopamine receptor D1 [Source:HGNC Symbol;Acc:3020]
817	5212	Sildenafil
	ADA1A_HUMAN	adrenoceptor alpha 1A [Source:HGNC Symbol;Acc:277]
818	5533	Trazodone
	PE2R3_HUMAN	prostaglandin E receptor 3 (subtype EP3) [Source:HGNC Symbol;Acc:9595]
819	3372	Fluphenazine
	V1BR_HUMAN	arginine vasopressin receptor 1B [Source:HGNC Symbol;Acc:896]
820	3372	Fluphenazine
	DRD2_HUMAN	dopamine receptor D2 [Source:HGNC Symbol;Acc:3023]
821	3042	Dicyclomine
	ADRB1_HUMAN	adrenoceptor beta 1 [Source:HGNC Symbol;Acc:285]
822	3042	Dicyclomine
	ADA1D_HUMAN	adrenoceptor alpha 1D [Source:HGNC Symbol;Acc:280]
823	3042	Dicyclomine
	OPRD_HUMAN	opioid receptor, delta 1 [Source:HGNC Symbol;Acc:8153]
824	5566	Trifluoperazine
	ACM1_HUMAN	cholinergic receptor, muscarinic 1 [Source:HGNC Symbol;Acc:1950]
825	5566	Trifluoperazine
	ACM3_HUMAN	cholinergic receptor, muscarinic 3 [Source:HGNC Symbol;Acc:1952]
826	4917	Prochlorperazine
	ACM1_HUMAN	cholinergic receptor, muscarinic 1 [Source:HGNC Symbol;Acc:1950]
827	4917	Prochlorperazine
	ACM3_HUMAN	cholinergic receptor, muscarinic 3 [Source:HGNC Symbol;Acc:1952]
828	2431	Bretylium
	ACM1_HUMAN	cholinergic receptor, muscarinic 1 [Source:HGNC Symbol;Acc:1950]
829	2431	Bretylium
	ACM3_HUMAN	cholinergic receptor, muscarinic 3 [Source:HGNC Symbol;Acc:1952]
830	4893	Prazosin
	ACM1_HUMAN	cholinergic receptor, muscarinic 1 [Source:HGNC Symbol;Acc:1950]
831	4893	Prazosin
	ACM3_HUMAN	cholinergic receptor, muscarinic 3 [Source:HGNC Symbol;Acc:1952]
832	2995	Desipramine
	OPRD_HUMAN	opioid receptor, delta 1 [Source:HGNC Symbol;Acc:8153]
833	2995	Desipramine
	ADRB1_HUMAN	adrenoceptor beta 1 [Source:HGNC Symbol;Acc:285]
834	2995	Desipramine
	ADA1D_HUMAN	adrenoceptor alpha 1D [Source:HGNC Symbol;Acc:280]
835	5401	Terazosin
	CLTR1_HUMAN	cysteinyl leukotriene receptor 1 [Source:HGNC Symbol;Acc:17451]
836	4011	Maprotiline
	OPRD_HUMAN	opioid receptor, delta 1 [Source:HGNC Symbol;Acc:8153]
837	4011	Maprotiline
	ADA1D_HUMAN	adrenoceptor alpha 1D [Source:HGNC Symbol;Acc:280]
838	4011	Maprotiline
	ADRB1_HUMAN	adrenoceptor beta 1 [Source:HGNC Symbol;Acc:285]
839	3961	Losartan
	ADA1A_HUMAN	adrenoceptor alpha 1A [Source:HGNC Symbol;Acc:277]
840	3961	Losartan
	ADA1B_HUMAN	adrenoceptor alpha 1B [Source:HGNC Symbol;Acc:278]
841	3961	Losartan
	EDNRB_HUMAN	endothelin receptor type B [Source:HGNC Symbol;Acc:3180]
842	3961	Losartan
	OPRK_HUMAN	opioid receptor, kappa 1 [Source:HGNC Symbol;Acc:8154]
843	3961	Losartan
	ACM5_HUMAN	cholinergic receptor, muscarinic 5 [Source:HGNC Symbol;Acc:1954]
844	3961	Losartan
	ADA2C_HUMAN	adrenoceptor alpha 2C [Source:HGNC Symbol;Acc:283]
845	3961	Losartan
	DRD3_HUMAN	dopamine receptor D3 [Source:HGNC Symbol;Acc:3024]
846	3961	Losartan
	ADRB2_HUMAN	adrenoceptor beta 2, surface [Source:HGNC Symbol;Acc:286]
847	3961	Losartan
	DRD4_HUMAN	dopamine receptor D4 [Source:HGNC Symbol;Acc:3025]
848	3961	Losartan
	OPRM_HUMAN	opioid receptor, mu 1 [Source:HGNC Symbol;Acc:8156]
849	3961	Losartan
	ADA2B_HUMAN	adrenoceptor alpha 2B [Source:HGNC Symbol;Acc:282]
850	3961	Losartan
	DRD1_HUMAN	dopamine receptor D1 [Source:HGNC Symbol;Acc:3020]
851	3961	Losartan
	ADA2A_HUMAN	adrenoceptor alpha 2A [Source:HGNC Symbol;Acc:281]
852	2477	Buspirone
	ADA2C_HUMAN	adrenoceptor alpha 2C [Source:HGNC Symbol;Acc:283]
853	2477	Buspirone
	ADA1B_HUMAN	adrenoceptor alpha 1B [Source:HGNC Symbol;Acc:278]
854	2477	Buspirone
	ADA2A_HUMAN	adrenoceptor alpha 2A [Source:HGNC Symbol;Acc:281]
855	2477	Buspirone
	DRD1_HUMAN	dopamine receptor D1 [Source:HGNC Symbol;Acc:3020]
856	2477	Buspirone
	OPRM_HUMAN	opioid receptor, mu 1 [Source:HGNC Symbol;Acc:8156]
857	2477	Buspirone
	DRD3_HUMAN	dopamine receptor D3 [Source:HGNC Symbol;Acc:3024]
858	2477	Buspirone
	ADA1A_HUMAN	adrenoceptor alpha 1A [Source:HGNC Symbol;Acc:277]
859	2477	Buspirone
	DRD4_HUMAN	dopamine receptor D4 [Source:HGNC Symbol;Acc:3025]
860	2477	Buspirone
	ADRB2_HUMAN	adrenoceptor beta 2, surface [Source:HGNC Symbol;Acc:286]
861	2477	Buspirone
	ADA2B_HUMAN	adrenoceptor alpha 2B [Source:HGNC Symbol;Acc:282]
862	2477	Buspirone
	EDNRB_HUMAN	endothelin receptor type B [Source:HGNC Symbol;Acc:3180]
863	2477	Buspirone
	ACM5_HUMAN	cholinergic receptor, muscarinic 5 [Source:HGNC Symbol;Acc:1954]
864	2477	Buspirone
	OPRK_HUMAN	opioid receptor, kappa 1 [Source:HGNC Symbol;Acc:8154]
865	4078	Mesoridazine
	ADA2B_HUMAN	adrenoceptor alpha 2B [Source:HGNC Symbol;Acc:282]
866	4078	Mesoridazine
	DRD1_HUMAN	dopamine receptor D1 [Source:HGNC Symbol;Acc:3020]
867	4078	Mesoridazine
	DRD4_HUMAN	dopamine receptor D4 [Source:HGNC Symbol;Acc:3025]
868	4078	Mesoridazine
	DRD3_HUMAN	dopamine receptor D3 [Source:HGNC Symbol;Acc:3024]
869	4078	Mesoridazine
	OPRM_HUMAN	opioid receptor, mu 1 [Source:HGNC Symbol;Acc:8156]
870	4078	Mesoridazine
	ADRB2_HUMAN	adrenoceptor beta 2, surface [Source:HGNC Symbol;Acc:286]
871	4078	Mesoridazine
	ADA2C_HUMAN	adrenoceptor alpha 2C [Source:HGNC Symbol;Acc:283]
872	4078	Mesoridazine
	ACM5_HUMAN	cholinergic receptor, muscarinic 5 [Source:HGNC Symbol;Acc:1954]
873	4078	Mesoridazine
	ADA1A_HUMAN	adrenoceptor alpha 1A [Source:HGNC Symbol;Acc:277]
874	4078	Mesoridazine
	ADA2A_HUMAN	adrenoceptor alpha 2A [Source:HGNC Symbol;Acc:281]
875	4078	Mesoridazine
	ADA1B_HUMAN	adrenoceptor alpha 1B [Source:HGNC Symbol;Acc:278]
876	4078	Mesoridazine
	OPRK_HUMAN	opioid receptor, kappa 1 [Source:HGNC Symbol;Acc:8154]
877	4078	Mesoridazine
	EDNRB_HUMAN	endothelin receptor type B [Source:HGNC Symbol;Acc:3180]
878	750	Glycine
	ACHA9_HUMAN	cholinergic receptor, nicotinic, alpha 9 (neuronal) [Source:HGNC Symbol;Acc:14079]
879	750	Glycine
	GLRA1_HUMAN	glycine receptor, alpha 1 [Source:HGNC Symbol;Acc:4326]
880	750	Glycine
	GBRA6_HUMAN	gamma-aminobutyric acid (GABA) A receptor, alpha 6 [Source:HGNC Symbol;Acc:4080]
881	750	Glycine
	GBRA4_HUMAN	gamma-aminobutyric acid (GABA) A receptor, alpha 4 [Source:HGNC Symbol;Acc:4078]
882	750	Glycine
	ACHA4_HUMAN	cholinergic receptor, nicotinic, alpha 4 (neuronal) [Source:HGNC Symbol;Acc:1958]
883	750	Glycine
	ACHA2_HUMAN	cholinergic receptor, nicotinic, alpha 2 (neuronal) [Source:HGNC Symbol;Acc:1956]
884	750	Glycine
	GBRA3_HUMAN	gamma-aminobutyric acid (GABA) A receptor, alpha 3 [Source:HGNC Symbol;Acc:4077]
885	750	Glycine
	GBRA2_HUMAN	gamma-aminobutyric acid (GABA) A receptor, alpha 2 [Source:HGNC Symbol;Acc:4076]
886	750	Glycine
	GLRB_HUMAN	glycine receptor, beta [Source:HGNC Symbol;Acc:4329]
887	750	Glycine
	GBRB2_HUMAN	gamma-aminobutyric acid (GABA) A receptor, beta 2 [Source:HGNC Symbol;Acc:4082]
888	750	Glycine
	ACHB2_HUMAN	cholinergic receptor, nicotinic, beta 2 (neuronal) [Source:HGNC Symbol;Acc:1962]
889	750	Glycine
	GLRA2_HUMAN	glycine receptor, alpha 2 [Source:HGNC Symbol;Acc:4327]
890	750	Glycine
	GBRB1_HUMAN	gamma-aminobutyric acid (GABA) A receptor, beta 1 [Source:HGNC Symbol;Acc:4081]
891	750	Glycine
	GLRA3_HUMAN	glycine receptor, alpha 3 [Source:HGNC Symbol;Acc:4328]
892	750	Glycine
	ACH10_HUMAN	cholinergic receptor, nicotinic, alpha 10 (neuronal) [Source:HGNC Symbol;Acc:13800]
893	750	Glycine
	GBRA5_HUMAN	gamma-aminobutyric acid (GABA) A receptor, alpha 5 [Source:HGNC Symbol;Acc:4079]
894	750	Glycine
	GBRB3_HUMAN	gamma-aminobutyric acid (GABA) A receptor, beta 3 [Source:HGNC Symbol;Acc:4083]
895	750	Glycine
	GBRA1_HUMAN	gamma-aminobutyric acid (GABA) A receptor, alpha 1 [Source:HGNC Symbol;Acc:4075]
896	750	Glycine
	ACHA7_HUMAN	cholinergic receptor, nicotinic, alpha 7 (neuronal) [Source:HGNC Symbol;Acc:1960]
897	4171	Metoprolol
	CLTR1_HUMAN	cysteinyl leukotriene receptor 1 [Source:HGNC Symbol;Acc:17451]
898	4634	Oxybutynin
	ADRB1_HUMAN	adrenoceptor beta 1 [Source:HGNC Symbol;Acc:285]
899	4634	Oxybutynin
	ADA1D_HUMAN	adrenoceptor alpha 1D [Source:HGNC Symbol;Acc:280]
900	4634	Oxybutynin
	OPRD_HUMAN	opioid receptor, delta 1 [Source:HGNC Symbol;Acc:8153]
901	5095	Ropinirole
	ACM1_HUMAN	cholinergic receptor, muscarinic 1 [Source:HGNC Symbol;Acc:1950]
902	5095	Ropinirole
	ACM3_HUMAN	cholinergic receptor, muscarinic 3 [Source:HGNC Symbol;Acc:1952]
903	60815	Remifentanil
	DRD3_HUMAN	dopamine receptor D3 [Source:HGNC Symbol;Acc:3024]
904	60815	Remifentanil
	ADA1A_HUMAN	adrenoceptor alpha 1A [Source:HGNC Symbol;Acc:277]
905	60815	Remifentanil
	OPRM_HUMAN	opioid receptor, mu 1 [Source:HGNC Symbol;Acc:8156]
906	60815	Remifentanil
	ADA2A_HUMAN	adrenoceptor alpha 2A [Source:HGNC Symbol;Acc:281]
907	60815	Remifentanil
	OPRK_HUMAN	opioid receptor, kappa 1 [Source:HGNC Symbol;Acc:8154]
908	60815	Remifentanil
	ADA1B_HUMAN	adrenoceptor alpha 1B [Source:HGNC Symbol;Acc:278]
909	60815	Remifentanil
	DRD4_HUMAN	dopamine receptor D4 [Source:HGNC Symbol;Acc:3025]
910	60815	Remifentanil
	DRD1_HUMAN	dopamine receptor D1 [Source:HGNC Symbol;Acc:3020]
911	60815	Remifentanil
	ACM5_HUMAN	cholinergic receptor, muscarinic 5 [Source:HGNC Symbol;Acc:1954]
912	60815	Remifentanil
	ADRB2_HUMAN	adrenoceptor beta 2, surface [Source:HGNC Symbol;Acc:286]
913	60815	Remifentanil
	ADA2B_HUMAN	adrenoceptor alpha 2B [Source:HGNC Symbol;Acc:282]
914	60815	Remifentanil
	ADA2C_HUMAN	adrenoceptor alpha 2C [Source:HGNC Symbol;Acc:283]
915	60815	Remifentanil
	EDNRB_HUMAN	endothelin receptor type B [Source:HGNC Symbol;Acc:3180]
916	4946	Propranolol
	OPRD_HUMAN	opioid receptor, delta 1 [Source:HGNC Symbol;Acc:8153]
917	4946	Propranolol
	ADA1D_HUMAN	adrenoceptor alpha 1D [Source:HGNC Symbol;Acc:280]
918	4946	Propranolol
	ADRB1_HUMAN	adrenoceptor beta 1 [Source:HGNC Symbol;Acc:285]
919	4943	Propofol
	ACHA9_HUMAN	cholinergic receptor, nicotinic, alpha 9 (neuronal) [Source:HGNC Symbol;Acc:14079]
920	4943	Propofol
	GBRA3_HUMAN	gamma-aminobutyric acid (GABA) A receptor, alpha 3 [Source:HGNC Symbol;Acc:4077]
921	4943	Propofol
	GLRA3_HUMAN	glycine receptor, alpha 3 [Source:HGNC Symbol;Acc:4328]
922	4943	Propofol
	ACHA4_HUMAN	cholinergic receptor, nicotinic, alpha 4 (neuronal) [Source:HGNC Symbol;Acc:1958]
923	4943	Propofol
	GLRB_HUMAN	glycine receptor, beta [Source:HGNC Symbol;Acc:4329]
924	4943	Propofol
	GBRA4_HUMAN	gamma-aminobutyric acid (GABA) A receptor, alpha 4 [Source:HGNC Symbol;Acc:4078]
925	4943	Propofol
	GBRA1_HUMAN	gamma-aminobutyric acid (GABA) A receptor, alpha 1 [Source:HGNC Symbol;Acc:4075]
926	4943	Propofol
	ACHA2_HUMAN	cholinergic receptor, nicotinic, alpha 2 (neuronal) [Source:HGNC Symbol;Acc:1956]
927	4943	Propofol
	GBRA6_HUMAN	gamma-aminobutyric acid (GABA) A receptor, alpha 6 [Source:HGNC Symbol;Acc:4080]
928	4943	Propofol
	GBRB3_HUMAN	gamma-aminobutyric acid (GABA) A receptor, beta 3 [Source:HGNC Symbol;Acc:4083]
929	4943	Propofol
	GBRA2_HUMAN	gamma-aminobutyric acid (GABA) A receptor, alpha 2 [Source:HGNC Symbol;Acc:4076]
930	4943	Propofol
	ACHA7_HUMAN	cholinergic receptor, nicotinic, alpha 7 (neuronal) [Source:HGNC Symbol;Acc:1960]
931	4943	Propofol
	GBRB2_HUMAN	gamma-aminobutyric acid (GABA) A receptor, beta 2 [Source:HGNC Symbol;Acc:4082]
932	4943	Propofol
	ACH10_HUMAN	cholinergic receptor, nicotinic, alpha 10 (neuronal) [Source:HGNC Symbol;Acc:13800]
933	4943	Propofol
	GLRA1_HUMAN	glycine receptor, alpha 1 [Source:HGNC Symbol;Acc:4326]
934	4943	Propofol
	ACHB2_HUMAN	cholinergic receptor, nicotinic, beta 2 (neuronal) [Source:HGNC Symbol;Acc:1962]
935	4943	Propofol
	GLRA2_HUMAN	glycine receptor, alpha 2 [Source:HGNC Symbol;Acc:4327]
936	4943	Propofol
	GBRB1_HUMAN	gamma-aminobutyric acid (GABA) A receptor, beta 1 [Source:HGNC Symbol;Acc:4081]
937	4943	Propofol
	GBRA5_HUMAN	gamma-aminobutyric acid (GABA) A receptor, alpha 5 [Source:HGNC Symbol;Acc:4079]
938	5452	Thioridazine
	V1AR_HUMAN	arginine vasopressin receptor 1A [Source:HGNC Symbol;Acc:895]
939	5253	Sotalol
	OPRD_HUMAN	opioid receptor, delta 1 [Source:HGNC Symbol;Acc:8153]
940	5253	Sotalol
	ADRB1_HUMAN	adrenoceptor beta 1 [Source:HGNC Symbol;Acc:285]
941	5253	Sotalol
	ADA1D_HUMAN	adrenoceptor alpha 1D [Source:HGNC Symbol;Acc:280]
942	5452	Thioridazine
	CLTR1_HUMAN	cysteinyl leukotriene receptor 1 [Source:HGNC Symbol;Acc:17451]
943	2818	Clozapine
	V1AR_HUMAN	arginine vasopressin receptor 1A [Source:HGNC Symbol;Acc:895]
944	5533	Trazodone
	V1BR_HUMAN	arginine vasopressin receptor 1B [Source:HGNC Symbol;Acc:896]
945	5533	Trazodone
	DRD2_HUMAN	dopamine receptor D2 [Source:HGNC Symbol;Acc:3023]
946	5978	Vincristine
	OPRK_HUMAN	opioid receptor, kappa 1 [Source:HGNC Symbol;Acc:8154]
947	5978	Vincristine
	EDNRB_HUMAN	endothelin receptor type B [Source:HGNC Symbol;Acc:3180]
948	5978	Vincristine
	OPRM_HUMAN	opioid receptor, mu 1 [Source:HGNC Symbol;Acc:8156]
949	5978	Vincristine
	ADA1B_HUMAN	adrenoceptor alpha 1B [Source:HGNC Symbol;Acc:278]
950	5978	Vincristine
	ADA2C_HUMAN	adrenoceptor alpha 2C [Source:HGNC Symbol;Acc:283]
951	5978	Vincristine
	ADA2A_HUMAN	adrenoceptor alpha 2A [Source:HGNC Symbol;Acc:281]
952	5978	Vincristine
	DRD4_HUMAN	dopamine receptor D4 [Source:HGNC Symbol;Acc:3025]
953	5978	Vincristine
	DRD1_HUMAN	dopamine receptor D1 [Source:HGNC Symbol;Acc:3020]
954	5978	Vincristine
	ACM5_HUMAN	cholinergic receptor, muscarinic 5 [Source:HGNC Symbol;Acc:1954]
955	5978	Vincristine
	DRD3_HUMAN	dopamine receptor D3 [Source:HGNC Symbol;Acc:3024]
956	5978	Vincristine
	ADRB2_HUMAN	adrenoceptor beta 2, surface [Source:HGNC Symbol;Acc:286]
957	5978	Vincristine
	ADA1A_HUMAN	adrenoceptor alpha 1A [Source:HGNC Symbol;Acc:277]
958	5978	Vincristine
	ADA2B_HUMAN	adrenoceptor alpha 2B [Source:HGNC Symbol;Acc:282]
959	4078	Mesoridazine
	V1BR_HUMAN	arginine vasopressin receptor 1B [Source:HGNC Symbol;Acc:896]
960	4078	Mesoridazine
	DRD2_HUMAN	dopamine receptor D2 [Source:HGNC Symbol;Acc:3023]
961	4634	Oxybutynin
	ACM3_HUMAN	cholinergic receptor, muscarinic 3 [Source:HGNC Symbol;Acc:1952]
962	4634	Oxybutynin
	ACM1_HUMAN	cholinergic receptor, muscarinic 1 [Source:HGNC Symbol;Acc:1950]
963	50294	Nedocromil
	DRD3_HUMAN	dopamine receptor D3 [Source:HGNC Symbol;Acc:3024]
964	50294	Nedocromil
	ADA1A_HUMAN	adrenoceptor alpha 1A [Source:HGNC Symbol;Acc:277]
965	50294	Nedocromil
	ACM5_HUMAN	cholinergic receptor, muscarinic 5 [Source:HGNC Symbol;Acc:1954]
966	50294	Nedocromil
	ADA2A_HUMAN	adrenoceptor alpha 2A [Source:HGNC Symbol;Acc:281]
967	50294	Nedocromil
	EDNRB_HUMAN	endothelin receptor type B [Source:HGNC Symbol;Acc:3180]
968	50294	Nedocromil
	ADA2C_HUMAN	adrenoceptor alpha 2C [Source:HGNC Symbol;Acc:283]
969	50294	Nedocromil
	ADA1B_HUMAN	adrenoceptor alpha 1B [Source:HGNC Symbol;Acc:278]
970	50294	Nedocromil
	ADA2B_HUMAN	adrenoceptor alpha 2B [Source:HGNC Symbol;Acc:282]
971	50294	Nedocromil
	DRD4_HUMAN	dopamine receptor D4 [Source:HGNC Symbol;Acc:3025]
972	50294	Nedocromil
	OPRM_HUMAN	opioid receptor, mu 1 [Source:HGNC Symbol;Acc:8156]
973	50294	Nedocromil
	ADRB2_HUMAN	adrenoceptor beta 2, surface [Source:HGNC Symbol;Acc:286]
974	50294	Nedocromil
	DRD1_HUMAN	dopamine receptor D1 [Source:HGNC Symbol;Acc:3020]
975	50294	Nedocromil
	OPRK_HUMAN	opioid receptor, kappa 1 [Source:HGNC Symbol;Acc:8154]
976	2995	Desipramine
	ADA1B_HUMAN	adrenoceptor alpha 1B [Source:HGNC Symbol;Acc:278]
977	2995	Desipramine
	ADA2B_HUMAN	adrenoceptor alpha 2B [Source:HGNC Symbol;Acc:282]
978	2995	Desipramine
	DRD1_HUMAN	dopamine receptor D1 [Source:HGNC Symbol;Acc:3020]
979	2995	Desipramine
	DRD3_HUMAN	dopamine receptor D3 [Source:HGNC Symbol;Acc:3024]
980	2995	Desipramine
	OPRM_HUMAN	opioid receptor, mu 1 [Source:HGNC Symbol;Acc:8156]
981	2995	Desipramine
	ACM5_HUMAN	cholinergic receptor, muscarinic 5 [Source:HGNC Symbol;Acc:1954]
982	2995	Desipramine
	OPRK_HUMAN	opioid receptor, kappa 1 [Source:HGNC Symbol;Acc:8154]
983	2995	Desipramine
	EDNRB_HUMAN	endothelin receptor type B [Source:HGNC Symbol;Acc:3180]
984	2995	Desipramine
	ADRB2_HUMAN	adrenoceptor beta 2, surface [Source:HGNC Symbol;Acc:286]
985	2995	Desipramine
	DRD4_HUMAN	dopamine receptor D4 [Source:HGNC Symbol;Acc:3025]
986	2995	Desipramine
	ADA1A_HUMAN	adrenoceptor alpha 1A [Source:HGNC Symbol;Acc:277]
987	2995	Desipramine
	ADA2A_HUMAN	adrenoceptor alpha 2A [Source:HGNC Symbol;Acc:281]
988	2995	Desipramine
	ADA2C_HUMAN	adrenoceptor alpha 2C [Source:HGNC Symbol;Acc:283]
989	2726	Chlorpromazine
	V1AR_HUMAN	arginine vasopressin receptor 1A [Source:HGNC Symbol;Acc:895]
990	60854	Ziprasidone
	DRD2_HUMAN	dopamine receptor D2 [Source:HGNC Symbol;Acc:3023]
991	60854	Ziprasidone
	V1BR_HUMAN	arginine vasopressin receptor 1B [Source:HGNC Symbol;Acc:896]
992	5002	Quetiapine
	CLTR1_HUMAN	cysteinyl leukotriene receptor 1 [Source:HGNC Symbol;Acc:17451]
993	3154	Dorzolamide
	ACM3_HUMAN	cholinergic receptor, muscarinic 3 [Source:HGNC Symbol;Acc:1952]
994	3154	Dorzolamide
	ACM1_HUMAN	cholinergic receptor, muscarinic 1 [Source:HGNC Symbol;Acc:1950]
995	4917	Prochlorperazine
	V1AR_HUMAN	arginine vasopressin receptor 1A [Source:HGNC Symbol;Acc:895]
996	5002	Quetiapine
	ACM1_HUMAN	cholinergic receptor, muscarinic 1 [Source:HGNC Symbol;Acc:1950]
997	5002	Quetiapine
	ACM3_HUMAN	cholinergic receptor, muscarinic 3 [Source:HGNC Symbol;Acc:1952]
998	4011	Maprotiline
	ACM3_HUMAN	cholinergic receptor, muscarinic 3 [Source:HGNC Symbol;Acc:1952]
999	4011	Maprotiline
	ACM1_HUMAN	cholinergic receptor, muscarinic 1 [Source:HGNC Symbol;Acc:1950]
[truncated: 2 more rows]
